# Supplementary material for: Comparative Genomics of Pseudomonas stutzeri Complex: Taxonomic Assignments and Genetic Diversity
Source: Front Microbiol. 2022 Jan 13;12:755874. doi: 10.3389/fmicb.2021.755874 (PMC8792951; doi:10.3389/fmicb.2021.755874)
Supplement: Supplementary file 6 [file Table_1.XLSX]

## Sheet: Genome information
Tablel S1 General features of the Pseudomonas stutzeri group genomes
Straina	Genomovarb	Size (bp)	No. of scaffc	GC content (%)	No. of cds	Sourced	Locationd	Assembly accession	Accession No.
Pseudomonas stutzeri 1223_PMEN	gv 1	4.58565	199	63.9257	4097	Wound, 56.9 patient age, male, intensive care units (medical/surgical)	USA: WA	GCF_001062345.1_ASM106234v1	NZ_JVYC01000001-NZ_JVYC01000199
Pseudomonas stutzeri 19	gv 1	5.10004	136	63.328	4687	Waste water	USA: Ohio	GCF_002193135.1_ASM219313v1	NZ_NFZU01000001-NZ_NFZU01000136
Pseudomonas stutzeri 1W1-1A	gv 1	4.45438	1	64.2348	4075	Oil reservoir	China: Hubei, Wuhan	GCF_003008495.1_ASM300849v1	NZ_CP027664
Pseudomonas stutzeri 267_PSTU	gv 1	4.6387	144	63.8076	4170	Fluid, 57.1 patient age, famale, intensive care units (medical/surgical)	USA: WA	GCF_001064225.1_ASM106422v1	NZ_JVNQ01000001-NZ_JVNQ01000144
Pseudomonas stutzeri 40D2	gv 1	4.56865	102	63.7662	3974	Inflamed tissue lesion of infected patient during surgery	Bangladesh: Dhaka	GCF_002027175.1_ASM202717v1	NZ_MWUI01000001-NZ_MWUI01000102
Pseudomonas stutzeri A1501	gv 1	4.56742	1	63.8785	4105	Rice paddy soils	NA	GCF_000013785.1_ASM1378v1	NC_009434
Pseudomonas stutzeri AK6	gv 1	4.4164	30	64.0364	3959	Textile effluent	India: Ankleshwar	GCF_004683755.1_ASM468375v1	NZ_PZYR01000001-NZ_PZYR01000030
Pseudomonas stutzeri AR9-4	gv 1	4.58087	16	64.0519	4198	Wild caught mosquito	China: Jiuzhaigou, Sichuan	GCF_001705635.1_ASM170563v1	NZ_MDGV01000001-NZ_MDGV01000016
Pseudomonas stutzeri ATCC 17587	gv 1	4.58296	32	64.0644	3945	Bile	Denmark: Copenhagen	GCF_003410115.1_ASM341011v1	NZ_QUZY01000001-NZ_QUZY01000032
Pseudomonas stutzeri B1SMN1	gv 1	5.31885	78	63.3511	4993	Lagooning wastewater treatment plant	Spain: Mallorca, Balearic Islands	GCF_000416345.1_PstB1SMN1_1.0	NZ_AMVM01000001-NZ_AMVM01000078
Pseudomonas stutzeri C2	gv 1	4.3413	126	64.1138	3938	Lungs of cystic fibrosis patient c	Australia: Brisbane	GCF_001276475.1_ASM127647v1	NZ_LDWB01000001-NZ_LDWB01000126
Pseudomonas stutzeri CGMCC 1.1803T	gv 1	4.54793	1	63.9284	4054	Clinical, spinal fuid; siderophore producer	NA	GCF_000219605.1_ASM21960v1	NC_015740
Pseudomonas stutzeri CM	gv 1	4.68042	56	63.9335	4240	Various bacterial isolates from rhizosphere. Some strains isolated from hop cones.	USA: New Hampshire	GCF_003255915.1_ASM325591v1	NZ_QLAB01000001-NZ_QLAB01000056
Pseudomonas stutzeri CM14	gv 1	4.67784	55	63.9364	4240	Hop cones	USA: Bradford, NH	GCF_004793985.1_ASM479398v1	NZ_SRXR01000001-NZ_SRXR01000055
Pseudomonas stutzeri DSM 4166	gv 1	4.68995	1	64.0307	4248	Isolated from the rhizosphere of a high-fixing sorghum nutans cultivar in germany	NA	GCF_000195105.1_ASM19510v1	NC_017532
Pseudomonas stutzeri KMS 55	gv 1	4.61173	51	63.7595	4187	Rice root	India: IARI PUSA, New Delhi	GCF_002282995.1_ASM228299v1	NZ_MUEH01000001-NZ_MUEH01000051
Pseudomonas stutzeri LH-42	gv 1	4.4778	298	64.0576	4142	Petroleum-contaminated soil	China: Liaohe Oil Field, Liaoning	GCF_002093045.2_ASM209304v2	NZ_NCKS02000001-NZ_NCKS02000298
Pseudomonas stutzeri NCTC10450	gv 1	4.43873	1	64.1337	3986	Leg ulcer	United Kingdom: Preston	GCF_900636845.1_44858_G01	NZ_LR134319
Pseudomonas stutzeri NT0124	gv 1	4.59718	35	64.2264	4241	Soil	Israel: West Negev region	GCF_000952205.1_ASM95220v1	NZ_JXTL01000001-NZ_JXTL01000035
Pseudomonas stutzeri ODKF13	gv 1	4.59133	85	64.1723	4188	Soil	USA: Farm from Alvin, Texas	GCF_001575085.1_ASM157508v1	NZ_LSVE01000001-NZ_LSVE01000085
Pseudomonas stutzeri PS_001	gv 1	4.4235	87	63.9515	4001	Bedside light switch in hospital intensive care unit	Pakistan	GCF_003965105.1_ASM396510v1	NZ_RXOW01000001-NZ_RXOW01000087
Pseudomonas stutzeri PS_027	gv 1	4.54061	324	63.8876	4145	Bedside rail in hospital intensive care unit	Pakistan	GCF_003936145.1_ASM393614v1	NZ_RHRQ01000001-NZ_RHRQ01000324
Pseudomonas stutzeri PS_050	gv 1	4.68269	48	63.7448	4235	Alcohol foam dispenser in hospital intensive care unit	Pakistan	GCF_003940985.1_ASM394098v1	NZ_RIAN01000001-NZ_RIAN01000048
Pseudomonas stutzeri PS_066	gv 1	4.42346	47	64.1527	4008	Bedside light switch in hospital intensive care unit	Pakistan	GCF_003940545.1_ASM394054v1	NZ_RHRP01000001-NZ_RHRP01000047
Pseudomonas stutzeri PS_072	gv 1	4.53038	68	63.9628	4099	Washroom sink in hospital intensive care unit	Pakistan	GCF_003936125.1_ASM393612v1	NZ_RHRO01000001-NZ_RHRO01000068
Pseudomonas stutzeri PS_075	gv 1	4.32308	43	64.0237	3899	Alcohol foam dispenser in hospital intensive care unit	Pakistan	GCF_003936745.1_ASM393674v1	NZ_RHRN01000001-NZ_RHRN01000043
Pseudomonas stutzeri PS_087	gv 1	4.52874	69	63.9651	4099	Alcohol foam dispenser in hospital intensive care unit	Pakistan	GCF_003940515.1_ASM394051v1	NZ_RHRM01000001-NZ_RHRM01000069
Pseudomonas stutzeri PS_110	gv 1	4.29659	26	64.183	3895	Alcohol foam dispenser in hospital intensive care unit	Pakistan	GCF_003936715.1_ASM393671v1	NZ_RHRL01000001-NZ_RHRL01000026
Pseudomonas stutzeri PS_125	gv 1	4.71522	33	63.9351	4312	Washroom sink in hospital intensive care unit	Pakistan	GCF_003936075.1_ASM393607v1	NZ_RHRK01000001-NZ_RHRK01000033
Pseudomonas stutzeri PS_128	gv 1	4.42054	50	63.9653	4010	Alcohol foam dispenser in hospital intensive care unit	Pakistan	GCF_003936085.1_ASM393608v1	NZ_RHRJ01000001-NZ_RHRJ01000050
Pseudomonas stutzeri PS_130	gv 1	4.51982	60	64.1548	4084	Bedside rail in hospital intensive care unit	Pakistan	GCF_003936035.1_ASM393603v1	NZ_RHRI01000001-NZ_RHRI01000060
Pseudomonas stutzeri PS_131	gv 1	4.51894	60	64.1546	4090	Bedside rail in hospital intensive care unit	Pakistan	GCF_003936705.1_ASM393670v1	NZ_RHRH01000001-NZ_RHRH01000060
Pseudomonas stutzeri PS_133	gv 1	4.52077	56	64.1536	4084	Bedside light switch in hospital intensive care unit	Pakistan	GCF_003940495.1_ASM394049v1	NZ_RHRG01000001-NZ_RHRG01000056
Pseudomonas stutzeri PS_134	gv 1	4.52217	61	64.1521	4090	Bedside light switch in hospital intensive care unit	Pakistan	GCF_003936055.1_ASM393605v1	NZ_RHRF01000001-NZ_RHRF01000061
Pseudomonas stutzeri PS_138	gv 1	4.35831	52	64.028	3962	Nursing call button in hospital intensive care unit	Pakistan	GCF_003936025.1_ASM393602v1	NZ_RHRE01000001-NZ_RHRE01000052
Pseudomonas stutzeri PS_151	gv 1	4.44965	45	63.8919	4023	Washroom sink in hospital intensive care unit	Pakistan	GCF_003935965.1_ASM393596v1	NZ_RHRD01000001-NZ_RHRD01000045
Pseudomonas stutzeri PS_197	gv 1	4.42281	51	63.9394	4039	Washroom sink in hospital intensive care unit	Pakistan	GCF_003935935.1_ASM393593v1	NZ_RHRB01000001-NZ_RHRB01000051
Pseudomonas stutzeri PS_211	gv 1	4.42109	37	63.9441	4010	Bedside light switch in hospital intensive care unit	Pakistan	GCF_003935955.1_ASM393595v1	NZ_RHRA01000001-NZ_RHRA01000037
Pseudomonas stutzeri PS_234	gv 1	4.63872	50	63.8186	4221	Bedside rail in hospital intensive care unit	Pakistan	GCF_003936675.1_ASM393667v1	NZ_RHQZ01000001-NZ_RHQZ01000050
Pseudomonas stutzeri PS_257	gv 1	4.73191	139	63.7679	4300	Alcohol foam dispenser in hospital intensive care unit	Pakistan	GCF_003935565.1_ASM393556v1	NZ_RHQY01000001-NZ_RHQY01000139
Pseudomonas stutzeri PS_366	gv 1	4.73316	65	63.7699	4289	Washroom sink in hospital intensive care unit	Pakistan	GCF_003935575.1_ASM393557v1	NZ_RHQX01000001-NZ_RHQX01000065
Pseudomonas stutzeri PS_376	gv 1	4.37861	72	64.1597	4016	Bedside light switch in hospital intensive care unit	Pakistan	GCF_003935545.1_ASM393554v1	NZ_RHQW01000001-NZ_RHQW01000072
Pseudomonas stutzeri PS_377	gv 1	4.52923	38	64.0699	4165	Washroom sink in hospital intensive care unit	Pakistan	GCF_003935625.1_ASM393562v1	NZ_RHQV01000001-NZ_RHQV01000038
Pseudomonas stutzeri SGAir0442	gv 1	4.52466	1	64.0329	4145	Air	Singapore	GCF_003047145.2_ASM304714v2	NZ_CP025149
Pseudomonas stutzeri SLG510A3-8	gv 1	4.65015	1	63.9873	4119	Oil-contaminated soil	China: Shandong	GCF_001038645.1_ASM103864v1	NZ_CP011854
Pseudomonas stutzeri T13	gv 1	4.64894	71	63.9365	4310	Activated sludge sample	China: Harbin	GCF_000282955.1_ASM28295v1	NZ_ALJB01000001-NZ_ALJB01000071
Pseudomonas stutzeri XLDN-R	gv 1	4.69542	167	63.8888	4248	Soil samples collected at a site near a petroleum refinery	China: Shanghai	GCF_000280555.1_ASM28055v1	NZ_AKYE01000001-NZ_AKYE01000167
Pseudomonas stutzeri CCUG 16156	gv 2	4.52559	130	61.3831	4023	Marine sample from the pacific ocean	USA: California	GCF_000237885.1_PseStu_1.0	NZ_AGSL01000001-NZ_AGSL01000130
Pseudomonas stutzeri CCUG 44592	gv 2	4.6563	56	61.4617	4143	Human urine	Denmark	GCF_002890835.1_ASM289083v1	NZ_POUM01000001-NZ_POUM01000056
Pseudomonas sp. TTU2014-105ASC	gv 2	4.52084	30	61.7471	4063	Feces|bos taurus	USA: New Mexico	GCF_001446975.1_ASM144697v1	NZ_LKKM01000001-NZ_LKKM01000030
Pseudomonas chloritidismutans AW-1T	gv 3	5.05635	77	62.4931	4553	Sludge, taken from an anaerobic bioreactortreating chlorate- and bromate-polluted wastewater	Netherlands: Wageningen	GCF_000495915.1_PseChl	NZ_AOFQ01000001-NZ_AOFQ01000077
Pseudomonas kunmingensis BUN14	gv 3	4.89805	22	62.3946	4421	Hydrocarbon contaminated sediments located at refinery harbor	Tunisia: Bizerte Coast	GCF_002929225.1_ASM292922v1	NZ_PISM01000001-NZ_PISM01000022
Pseudomonas kunmingensis CCUG 36651	gv 3	4.81009	65	62.3621	4331	Water, borehole	Sweden	GCF_002890855.1_ASM289085v1	NZ_POUV01000001-NZ_POUV01000065
Pseudomonas kunmingensis DSM 25974T	gv 3	4.65454	33	62.6144	4198	Phosphate rock powder samples	NA	GCF_900114065.1_IMG-taxon_2663763606_annotated_assembly	NZ_FORS01000001-NZ_FORS01000033
Pseudomonas stutzeri BAL361	gv 3	4.87896	398	62.618	4506	Surface water	Baltic Sea: Landsort Deep	GCF_000935215.1_ASM93521v1	NZ_JXXD01000001-NZ_JXXD01000398
Pseudomonas stutzeri CCUG 29243	gv 3	4.70906	1	62.6655	4255	Sediments of the west mediterranean sea	NA	GCF_000267545.1_ASM26754v1	NC_018028
Pseudomonas stutzeri DSM 50227	gv 3	4.40676	19	63.0921	4073	Clinical isolate	NA	GCF_002843895.1_ASM284389v1	NZ_PJJZ01000001-NZ_PJJZ01000019
Pseudomonas stutzeri NCTC10475	gv 3	4.42624	1	63.0524	4071	Not available: to be reported later	NA	GCF_900638035.1_55147_C01	NZ_LR134482
Pseudomonas stutzeri ST-9	gv 3	4.64377	116	62.7237	4238	Toluene-contaminated soil from the barkan industrial zone	Israel: Samaria	GCF_000982865.1_ASM98286v1	NZ_JXJL01000001-NZ_JXJL01000116
Pseudomonas xanthomarina PX_067	gv 3	4.65774	45	62.6368	4243	Bedside light switch in hospital intensive care unit	Pakistan	GCF_003935375.1_ASM393537v1	NZ_RHQM01000001-NZ_RHQM01000045
Pseudomonas xanthomarina PX_177	gv 3	5.12164	69	62.1942	4712	Alcohol foam dispenser in hospital intensive care unit	Pakistan	GCF_003935605.1_ASM393560v1	NZ_RHQL01000001-NZ_RHQL01000069
Pseudomonas xanthomarina PX_371	gv 3	4.40653	25	62.793	3987	Washroom sink in hospital intensive care unit	Pakistan	GCF_003935345.1_ASM393534v1	NZ_RHQK01000001-NZ_RHQK01000025
Pseudomonas xanthomarina S11	gv 3	5.05227	70	62.3463	4600	An arsenic-contaminated former gold mine	France: Salsigne	GCF_000825645.2_PXNS11.v1	NZ_LN614757-NZ_LN614826
Pseudomonas stutzeri 19SMN4	gv 4	4.8334	2	62.2531	4374	Marine sediment	Spain: Barcelona	GCF_000661915.1_ASM66191v1	NZ_CP007509-NZ_CP007510
Pseudomonas stutzeri ST27MN3	gv 4	4.67167	18	62.4168	4266	Marine	NA	GCF_002890955.1_ASM289095v1	NZ_POUI01000001-NZ_POUI01000018
Pseudomonas stutzeri APG2	gv 5	4.69951	61	63.297	4302	Contaminated soil	India: Gujarat	GCF_009996745.1_ASM999674v1	NZ_JAACYH010000001-NZ_JAACYH010000061
Pseudomonas stutzeri DNSP21	gv 5	4.38039	7	63.5908	4024	Waste water	NA	GCF_002890935.1_ASM289093v1	NZ_POUJ01000001-NZ_POUJ01000007
Pseudomonas stutzeri GOM2	gv 5	4.9465	24	63.5446	4464	Sea water [envo:00002149]	Mexico: Gulf of Mexico	GCF_009737025.1_ASM973702v1	NZ_WOUM01000001-NZ_WOUM01000024
Pseudomonas stutzeri HI00D01	gv 5	5.04417	607	62.7858	4616	Sea water	Pacific Ocean: near Hawaii	GCF_001635435.1_ASM163543v1	NZ_LWEF01000001-NZ_LWEF01000607
Pseudomonas stutzeri PS_167	gv 5	4.51206	28	63.3006	4130	Alcohol foam dispenser in hospital intensive care unit	Pakistan	GCF_003935925.1_ASM393592v1	NZ_RHRC01000001-NZ_RHRC01000028
Pseudomonas sp. R2A2	gv 5	4.55945	1	63.6642	4074	Groundwater	Taiwan: South-west Taiwan, Beimen	GCF_003205815.1_ASM320581v1	NZ_CP029772
Pseudomonas sp. THAF7b	gv 5	4.52254	1	63.3106	4095	Surface of a polyethylene microplastic particle present in tank 6 of a marine aquarium containing stony-coral fragments and water maintained at 26 degree c	Germany: Animal Facility, Justus-Liebig-University, Giessen	GCF_009363815.1_ASM936381v1	NZ_CP045416
Pseudomonas balearica LS401	gv 6	4.29368	60	65.0146	3936	Marine sediment	Spain: Mediterranean Sea	GCF_001575035.2_ASM157503v2	NZ_LONE02000001-NZ_LONE02000060
Pseudomonas balearica SP1402T	gv 6	4.38348	1	64.6554	3971	Wastewater	Spain: Mallorca	GCF_000818015.1_ASM81801v1	NZ_CP007511
Pseudomonas balearica st101	gv 6	4.36315	45	64.941	3977	Rhizosphere	USA: NJ/NY oil refinery site	GCF_001575025.2_ASM157502v2	NZ_LONF02000001-NZ_LONF02000045
Pseudomonas stutzeri YC-YH1	gv 6	4.83845	56	64.0701	4414	Pesticide contaminated sludge	China: Hebei, Xingtai	GCF_000828205.1_ASM82820v1	NZ_JUDR01000001-NZ_JUDR01000056
Pseudomonas stutzeri DCP-Ps1	gv 7	4.08535	17	64.483	3739	Dichlorophenol enrichment culture inoculated with agricultural soil	USA: Havana, Illinois	GCF_001996325.1_ASM199632v1	NZ_MQMM01000001-NZ_MQMM01000017
Pseudomonas stutzeri DSM 50238	gv 7	4.02077	20	64.4525	3701	Soil	USA: Berkeley	GCF_002891015.1_ASM289101v1	NZ_POUK01000001-NZ_POUK01000020
Pseudomonas stutzeri KF716	gv 7	4.18801	30	64.2228	3831	Aquifer	NA	GCF_001294145.1_ASM129414v1	NZ_BBQQ01000001-NZ_BBQQ01000030
Pseudomonas stutzeri PheN2	gv 7	4.05929	2	64.2205	3748	Anaerobic environments	China: Beijing	GCF_005844005.1_ASM584400v1	NZ_CP040459-NZ_CP040460
Pseudomonas stutzeri XL272	gv 7	3.92517	1	64.687	3633	Cucumber rhizosphere	China:Nanjing	GCF_009740185.1_ASM974018v1	NZ_CP046538
Pseudomonas sp. Chol1	gv 7	4.86903	199	64.0186	4302	Soil	Germany	GCF_000306015.1_ASM30601v1	NZ_AMSL01000001-NZ_AMSL01000199
Pseudomonas sp. HMP271	gv 7	3.96612	24	64.5479	3628	Lab enrichment culture in anaerobic medium|blank	Canada: Quicksilver from Bowden, Alberta	GCF_000765155.1_ASM76515v1	NZ_JMFZ01000001-NZ_JMFZ01000024
Pseudomonas sp. JL972	gv 7	3.89361	21	64.8221	3622	Aquatic sediment	USA: California, Berkeley	GCF_009721625.1_ASM972162v1	NZ_WNLS01000001-NZ_WNLS01000021
Pseudomonas stutzeri DSM 10701	gv 8	4.17412	1	63.2136	3775	Anaerobic enrichment of soil with succinate and nitrous oxide	NA	GCF_000279165.1_ASM27916v1	NC_018177
Pseudomonas stutzeri NCTC10473	gv 8	4.09593	8	63.1412	3713	NA	NA	GCF_900455625.1_57940_C02	NZ_UGVA01000001-NZ_UGVA01000008
Pseudomonas xanthomarina UASWS0955	gv 8	4.60776	40	62.9565	4173	Sewage sludge	Switzerland: Geneva	GCF_001705225.1_ASM170522v1	NZ_MDEM01000001-NZ_MDEM01000040
Pseudomonas sp. GL14	gv 8	4.35782	102	63.003	3985	Nitrification/denitrification bioreactor	China: Beijing	GCF_003696285.1_ASM369628v1	NZ_RFFL01000001-NZ_RFFL01000102
Pseudomonas sp. s199	gv 8	4.25758	68	63.1056	3873	Alcohol foam dispenser in hospital intensive care unit	Pakistan	GCF_003935435.1_ASM393543v1	NZ_RHQQ01000001-NZ_RHQQ01000068
Pseudomonas sp. TTU2014-066ASC	gv 8	4.31398	74	63.0782	3873	Feces|bos taurus	USA: New Mexico	GCF_001446915.1_ASM144691v1	NZ_LKKJ01000001-NZ_LKKJ01000074
Pseudomonas sp. TTU2014-096BSC	gv 8	4.2247	47	63.1864	3803	Feces|bos taurus	USA: New Mexico	GCF_001446945.1_ASM144694v1	NZ_LKKL01000001-NZ_LKKL01000047
Pseudomonas stutzeri KC	gv 9	4.61575	18	61.7783	4190	Aquifer	USA: Seal Beach, California	GCF_002890795.1_ASM289079v1	NZ_POUN01000001-NZ_POUN01000018
Pseudomonas sp. IC_126	gv 12*	4.62423	24	60.7666	4119	Stegodyphus dumicola nest material	Namibia	GCF_004331835.1_ASM433183v1	NZ_SJSS01000001-NZ_SJSS01000024
Pseudomonas stutzeri 28a3	gv 14	4.98644	23	62.3435	4461	Soil	Israel: near Tel Aviv airport	GCF_002890995.1_ASM289099v1	NZ_POUW01000001-NZ_POUW01000023
Pseudomonas stutzeri DSM 17088	gv 14	4.80409	13	62.5114	4270	Soil	Israel: near Tel Aviv airport	GCF_002890875.1_ASM289087v1	NZ_POUU01000001-NZ_POUU01000013
Pseudomonas stutzeri MF28	gv 14	4.94356	91	62.289	4428	Oyster mantle fluid	USA: FL, Apalachicola Bay	GCF_000455665.1_ASM45566v1	NZ_ATAR01000001-NZ_ATAR01000091
Pseudomonas stutzeri 4C29	gv 15	4.45059	22	60.5415	4000	Marine sediment	Germany: North Sea off Dangast	GCF_002890895.1_ASM289089v1	NZ_POUL01000001-NZ_POUL01000022
Pseudomonas stutzeri NP_8Ht	gv 15	4.7266	14	60.222	4236	NA	NA	GCF_008124705.1_ASM812470v1	NZ_VNHQ01000001-NZ_VNHQ01000014
Pseudomonas sp. 9Ag	gv 15	4.66348	4	60.4692	4175	Ectocarpus subulatus	NA	GCF_902506445.1_PSEUDO9AG_assembly	NZ_LR733836-NZ_LR733839
Pseudomonas stutzeri 24a13	gv 16	4.8033	28	61.3286	4353	Mineral oil-contaminated soil	Germany: Espelkamp	GCF_002909485.1_ASM290948v1	NZ_PPXG01000001-NZ_PPXG01000028
Pseudomonas stutzeri 24a75	gv 17	4.76855	37	65.1809	4294	Mineral oil-contaminated soil	Germany: Espelkamp	GCF_002890915.1_ASM289091v1	NZ_POUT01000001-NZ_POUT01000037
Pseudomonas sp. BAY1663	gv 17	4.86529	221	64.9766	3637	Soil bacteria, an efficient denitrifier pseudomonas strain was isolated from a heavily polluted site	Hungary	GCF_000582595.1_BAY1662_2	NZ_AZSV01000001-NZ_AZSV01000221
Pseudomonas stutzeri 273	gv 18*	5.03094	1	60.2843	4503	East china sea	China: Rizhao	GCF_001648195.1_ASM164819v1	NZ_CP015641
Pseudomonas zhaodongensis SST2	gv 18*	4.98944	48	60.3272	4251	Marine sediment	Antarctica	GCF_003293815.1_ASM329381v1	NZ_QNTV01000001-NZ_QNTV01000048
Pseudomonas sp. 10B238	gv 18*	4.93176	72	60.232	4437	Deep-sea sediment	China: the South China Sea	GCF_000970615.1_ASM97061v1	NZ_KQ033927-NZ_KQ033998
Pseudomonas sp. Choline-3u-10	gv 18*	4.97068	67	60.253	4460	Sea ice	USA: near Point Barrow, Alaska	GCF_002836195.1_ASM283619v1	NZ_PJBG01000001-NZ_PJBG01000067
Pseudomonas stutzeri NF13	gv 19	4.67467	82	63.0388	4235	Deep-sea hydrothermal vent; sulfur oxidizer	NA	GCF_000341615.1_PstNF13_1.0	NZ_AOBS01000001-NZ_AOBS01000082
Pseudomonas songnenensis L103	un 1	4.78534	18	62.8265	4399	Deep vadose zone soil	China: Shijiazhuang	GCF_003957495.3_ASM395749v3	NZ_RWYU02000001-NZ_RWYU02000018
Pseudomonas songnenensis NEAU-ST5-5T	un 1	4.32118	25	63.2457	3984	The saline and alkaline soil in songnen plain, north east of china	China: Beijing	GCF_003696315.1_ASM369631v1	NZ_RFFN01000001-NZ_RFFN01000025
Pseudomonas stutzeri DW2-1	un 1	4.40066	1	62.9829	4018	Oil reservoir of xinjiang oil-field	China: Hubei, Wuhan	GCF_003001655.1_ASM300165v1	NZ_CP027543
Pseudomonas stutzeri RCH2	un 2	4.60049	4	62.4926	4207	Host, rice roots, soil	NA	GCF_000327065.1_ASM32706v1	NC_019936-NC_019939
Pseudomonas sp. SCT	un 2	4.79193	35	62.5068	4449	Slurry/sediment in sagami bay	Japan: Kanagawa Prefecture	GCF_003864275.1_ASM386427v1	NZ_BDJA01000001-NZ_BDJA01000035
Pseudomonas stutzeri KOS6	un 3	4.94721	5	62.9497	4408	Chemical hydrocarbon sludge (waste waters from petrol industry factory)	Russia: Kazan, Republic of Tatarstan	GCF_000307775.2_PseStu2.0	NZ_KK020675-NZ_KK020679
Pseudomonas stutzeri TS44	un 4	4.27882	78	64.3519	3911	Highly arsenic-contaminated soil from metal (gold, copper, iron) mines	China: Huangshi City, Hubei Province	GCF_000263395.1_ASM26339v1	NZ_AJXE01000001-NZ_AJXE01000078
Pseudomonas xanthomarina DSM 18231T	un 5	4.30885	17	60.3414	3838	Marine ascidian specimens	NA	GCF_900129835.1_IMG-taxon_2687453778_annotated_assembly	NZ_FQXA01000001-NZ_FQXA01000017
Pseudomonas xanthomarina LMG 23572	un 5	4.33229	1	60.3125	3849	NA	NA	GCF_900108535.1_IMG-taxon_2675902960_annotated_assembly	NZ_LT629970
Pseudomonas stutzeri SDM-LAC	un 6	4.23321	199	60.5602	3761	Soil samples	NA	GCF_000235745.1_ASM23574v2	NZ_AGSX01000001-NZ_AGSX01000199
Pseudomonas zhaodongensis NEAU-ST5-21T	un 7	4.668	27	59.6	4214	Saline and alkaline soils	Zhaodong City, Heilongjiang Province, China	GCF_003696365.1_ASM369636v1	RFFM01000001-RFFM01000027
Pseudomonas stutzeri NT0128	un 8	4.89856	47	61.0411	4385	Soil	Israel: West Negev region	GCF_000952685.1_ASM95268v1	NZ_JYHV01000001-NZ_JYHV01000047
Pseudomonas stutzeri 28a24	un 9	4.73136	1	60.5796	4156	Soil	Israel	GCF_000590475.1_ASM59047v1	NZ_CP007441
Pseudomonas stutzeri PM101005	un 10	4.94833	2	61.8924	4506	Particulate matter	South Korea: Daejeon	GCF_009789555.1_ASM978955v1	NZ_CP046902-NZ_CP046903
Pseudomonas saudiphocaensis 20_BNT	un 11	3.67376	1	61.2376	3347	Currency notes collected during the hajj pilgrimage	NA	GCF_000756775.1_PRJEB6478_assembly_1	NZ_CCSF01000001
Pseudomonas saudiphocaensis PS_399	un 11	3.70043	19	61.1431	3355	Washroom sink in hospital intensive care unit	Pakistan	GCF_003935525.1_ASM393552v1	NZ_RHQU01000001-NZ_RHQU01000019
Note: a. Type strains are indicated by "T" followed by the name of the strains, and 25 genomes, newly identifed as member of P. stutzeri group in this study, are marked in red font; b. gv, genomovar, and red font denotes reference strain of genomovar. * refer to genomovar type are determined by MSLA analyses using three housekeeking genes of 53 well-dedined representative P. stutzeri strains; c. …
