# Supplementary material for: Comparative Genomics of Pseudomonas stutzeri Complex: Taxonomic Assignments and Genetic Diversity
Source: Front Microbiol. 2022 Jan 13;12:755874. doi: 10.3389/fmicb.2021.755874 (PMC8792951; doi:10.3389/fmicb.2021.755874)
Supplement: Supplementary file 7 [file Table_2.XLSX]

## Sheet: Sheet1
Table S2 105 Pseudomonas stutzeri complex genomes.
Straina	Assembly accession	Accession No.
Pseudomonas balearica LS401	GCF_001575035.2	NZ_LONE02000001-NZ_LONE02000060
Pseudomonas balearica SP1402T	GCF_000818015.1	NZ_CP007511
Pseudomonas balearica st101	GCF_001575025.2	NZ_LONF02000001-NZ_LONF02000045
Pseudomonas chloritidismutans AW-1T	GCF_000495915.1	NZ_AOFQ01000001-NZ_AOFQ01000077
Pseudomonas luteola FDAARGOS_637	GCF_008693965.1	NZ_CP044084-NZ_CP044088
Pseudomonas luteola NBRC 103146T	GCF_002091675.1	NZ_BDAE01000001-NZ_BDAE01000104
Pseudomonas luteola NCTC11842	GCF_900455515.1	NZ_UAUF01000001-NZ_UAUF01000016
Pseudomonas luteola PL_137	GCF_003936185.1	NZ_RHRV01000001-NZ_RHRV01000132
Pseudomonas luteola PL_378	GCF_003936815.1	NZ_RHRU01000001-NZ_RHRU01000065
Pseudomonas luteola XLDN4-9	GCF_000282775.1	NZ_ALAT01000001-NZ_ALAT01000231
Pseudomonas stutzeri 1223_PMEN	GCF_001062345.1	NZ_JVYC01000001-NZ_JVYC01000199
Pseudomonas stutzeri 19	GCF_002193135.1	NZ_NFZU01000001-NZ_NFZU01000136
Pseudomonas stutzeri 19SMN4	GCF_000661915.1	NZ_CP007509-NZ_CP007510
Pseudomonas stutzeri 1W1-1A	GCF_003008495.1	NZ_CP027664
Pseudomonas stutzeri 24a13	GCF_002909485.1	NZ_PPXG01000001-NZ_PPXG01000028
Pseudomonas stutzeri 24a75	GCF_002890915.1	NZ_POUT01000001-NZ_POUT01000037
Pseudomonas stutzeri 267_PSTU	GCF_001064225.1	NZ_JVNQ01000001-NZ_JVNQ01000144
Pseudomonas stutzeri 273	GCF_001648195.1	NZ_CP015641
Pseudomonas stutzeri 28a24	GCF_000590475.1	NZ_CP007441
Pseudomonas stutzeri 28a3	GCF_002890995.1	NZ_POUW01000001-NZ_POUW01000023
Pseudomonas stutzeri 40D2	GCF_002027175.1	NZ_MWUI01000001-NZ_MWUI01000102
Pseudomonas stutzeri 4C29	GCF_002890895.1	NZ_POUL01000001-NZ_POUL01000022
Pseudomonas stutzeri A1501	GCF_000013785.1	NC_009434
Pseudomonas stutzeri AK6	GCF_004683755.1	NZ_PZYR01000001-NZ_PZYR01000030
Pseudomonas stutzeri APG2	GCF_009996745.1	NZ_JAACYH010000001-NZ_JAACYH010000061
Pseudomonas stutzeri AR9-4	GCF_001705635.1	NZ_MDGV01000001-NZ_MDGV01000016
Pseudomonas stutzeri ATCC 17587	GCF_003410115.1	NZ_QUZY01000001-NZ_QUZY01000032
Pseudomonas stutzeri B1SMN1	GCF_000416345.1	NZ_AMVM01000001-NZ_AMVM01000078
Pseudomonas stutzeri BAL361	GCF_000935215.1	NZ_JXXD01000001-NZ_JXXD01000398
Pseudomonas stutzeri C2	GCF_001276475.1	NZ_LDWB01000001-NZ_LDWB01000126
Pseudomonas stutzeri CCUG 16156	GCF_000237885.1	NZ_AGSL01000001-NZ_AGSL01000130
Pseudomonas stutzeri CCUG 29243	GCF_000267545.1	NC_018028
Pseudomonas stutzeri CCUG 44592	GCF_002890835.1	NZ_POUM01000001-NZ_POUM01000056
Pseudomonas stutzeri CGMCC 1.1803T	GCF_000219605.1	NC_015740
Pseudomonas stutzeri CM	GCF_003255915.1	NZ_QLAB01000001-NZ_QLAB01000056
Pseudomonas stutzeri CM14	GCF_004793985.1	NZ_SRXR01000001-NZ_SRXR01000055
Pseudomonas stutzeri DCP-Ps1	GCF_001996325.1	NZ_MQMM01000001-NZ_MQMM01000017
Pseudomonas stutzeri DNSP21	GCF_002890935.1	NZ_POUJ01000001-NZ_POUJ01000007
Pseudomonas stutzeri DSM 10701	GCF_000279165.1	NC_018177
Pseudomonas stutzeri DSM 17088	GCF_002890875.1	NZ_POUU01000001-NZ_POUU01000013
Pseudomonas stutzeri DSM 4166	GCF_000195105.1	NC_017532
Pseudomonas stutzeri DSM 50227	GCF_002843895.1	NZ_PJJZ01000001-NZ_PJJZ01000019
Pseudomonas stutzeri DSM 50238	GCF_002891015.1	NZ_POUK01000001-NZ_POUK01000020
Pseudomonas stutzeri DW2-1	GCF_003001655.1	NZ_CP027543
Pseudomonas stutzeri GOM2	GCF_009737025.1	NZ_WOUM01000001-NZ_WOUM01000024
Pseudomonas stutzeri HI00D01	GCF_001635435.1	NZ_LWEF01000001-NZ_LWEF01000607
Pseudomonas stutzeri KC	GCF_002890795.1	NZ_POUN01000001-NZ_POUN01000018
Pseudomonas stutzeri KF716	GCF_001294145.1	NZ_BBQQ01000001-NZ_BBQQ01000030
Pseudomonas stutzeri KMS 55	GCF_002282995.1	NZ_MUEH01000001-NZ_MUEH01000051
Pseudomonas stutzeri KOS6	GCF_000307775.2	NZ_KK020675-NZ_KK020679
Pseudomonas stutzeri LH-42	GCF_002093045.2	NZ_NCKS02000001-NZ_NCKS02000298
Pseudomonas stutzeri MF28	GCF_000455665.1	NZ_ATAR01000001-NZ_ATAR01000091
Pseudomonas stutzeri NCTC10450	GCF_900636845.1	NZ_LR134319
Pseudomonas stutzeri NCTC10473	GCF_900455625.1	NZ_UGVA01000001-NZ_UGVA01000008
Pseudomonas stutzeri NCTC10475	GCF_900638035.1	NZ_LR134482
Pseudomonas stutzeri NF13	GCF_000341615.1	NZ_AOBS01000001-NZ_AOBS01000082
Pseudomonas stutzeri NP_8HO	GCF_008124685.1	NZ_VNHR01000001-NZ_VNHR01000021
Pseudomonas stutzeri NP_8Ht	GCF_008124705.1	NZ_VNHQ01000001-NZ_VNHQ01000014
Pseudomonas stutzeri NT0124	GCF_000952205.1	NZ_JXTL01000001-NZ_JXTL01000035
Pseudomonas stutzeri NT0128	GCF_000952685.1	NZ_JYHV01000001-NZ_JYHV01000047
Pseudomonas stutzeri ODKF13	GCF_001575085.1	NZ_LSVE01000001-NZ_LSVE01000085
Pseudomonas stutzeri PheN2	GCF_005844005.1	NZ_CP040459-NZ_CP040460
Pseudomonas stutzeri PM101005	GCF_009789555.1	NZ_CP046902-NZ_CP046903
Pseudomonas stutzeri PS_001	GCF_003965105.1	NZ_RXOW01000001-NZ_RXOW01000087
Pseudomonas stutzeri PS_027	GCF_003936145.1	NZ_RHRQ01000001-NZ_RHRQ01000324
Pseudomonas stutzeri PS_050	GCF_003940985.1	NZ_RIAN01000001-NZ_RIAN01000048
Pseudomonas stutzeri PS_066	GCF_003940545.1	NZ_RHRP01000001-NZ_RHRP01000047
Pseudomonas stutzeri PS_072	GCF_003936125.1	NZ_RHRO01000001-NZ_RHRO01000068
Pseudomonas stutzeri PS_075	GCF_003936745.1	NZ_RHRN01000001-NZ_RHRN01000043
Pseudomonas stutzeri PS_087	GCF_003940515.1	NZ_RHRM01000001-NZ_RHRM01000069
Pseudomonas stutzeri PS_110	GCF_003936715.1	NZ_RHRL01000001-NZ_RHRL01000026
Pseudomonas stutzeri PS_125	GCF_003936075.1	NZ_RHRK01000001-NZ_RHRK01000033
Pseudomonas stutzeri PS_128	GCF_003936085.1	NZ_RHRJ01000001-NZ_RHRJ01000050
Pseudomonas stutzeri PS_130	GCF_003936035.1	NZ_RHRI01000001-NZ_RHRI01000060
Pseudomonas stutzeri PS_131	GCF_003936705.1	NZ_RHRH01000001-NZ_RHRH01000060
Pseudomonas stutzeri PS_133	GCF_003940495.1	NZ_RHRG01000001-NZ_RHRG01000056
Pseudomonas stutzeri PS_134	GCF_003936055.1	NZ_RHRF01000001-NZ_RHRF01000061
Pseudomonas stutzeri PS_138	GCF_003936025.1	NZ_RHRE01000001-NZ_RHRE01000052
Pseudomonas stutzeri PS_151	GCF_003935965.1	NZ_RHRD01000001-NZ_RHRD01000045
Pseudomonas stutzeri PS_167	GCF_003935925.1	NZ_RHRC01000001-NZ_RHRC01000028
Pseudomonas stutzeri PS_197	GCF_003935935.1	NZ_RHRB01000001-NZ_RHRB01000051
Pseudomonas stutzeri PS_211	GCF_003935955.1	NZ_RHRA01000001-NZ_RHRA01000037
Pseudomonas stutzeri PS_234	GCF_003936675.1	NZ_RHQZ01000001-NZ_RHQZ01000050
Pseudomonas stutzeri PS_257	GCF_003935565.1	NZ_RHQY01000001-NZ_RHQY01000139
Pseudomonas stutzeri PS_366	GCF_003935575.1	NZ_RHQX01000001-NZ_RHQX01000065
Pseudomonas stutzeri PS_376	GCF_003935545.1	NZ_RHQW01000001-NZ_RHQW01000072
Pseudomonas stutzeri PS_377	GCF_003935625.1	NZ_RHQV01000001-NZ_RHQV01000038
Pseudomonas stutzeri RCH2	GCF_000327065.1	NC_019936-NC_019939
Pseudomonas stutzeri SDM-LAC	GCF_000235745.1	NZ_AGSX01000001-NZ_AGSX01000199
Pseudomonas stutzeri SGAir0442	GCF_003047145.2	NZ_CP025149
Pseudomonas stutzeri SLG510A3-8	GCF_001038645.1	NZ_CP011854
Pseudomonas stutzeri ST27MN3	GCF_002890955.1	NZ_POUI01000001-NZ_POUI01000018
Pseudomonas stutzeri ST-9	GCF_000982865.1	NZ_JXJL01000001-NZ_JXJL01000116
Pseudomonas stutzeri T13	GCF_000282955.1	NZ_ALJB01000001-NZ_ALJB01000071
Pseudomonas stutzeri TS44	GCF_000263395.1	NZ_AJXE01000001-NZ_AJXE01000078
Pseudomonas stutzeri XL272	GCF_009740185.1	NZ_CP046538
Pseudomonas stutzeri XLDN-R	GCF_000280555.1	NZ_AKYE01000001-NZ_AKYE01000167
Pseudomonas stutzeri YC-YH1	GCF_000828205.1	NZ_JUDR01000001-NZ_JUDR01000056
Pseudomonas xanthomarina DSM 18231T	GCF_900129835.1	NZ_FQXA01000001-NZ_FQXA01000017
Pseudomonas xanthomarina LMG 23572	GCF_900108535.1	NZ_LT629970
Pseudomonas xanthomarina PX_067	GCF_003935375.1	NZ_RHQM01000001-NZ_RHQM01000045
Pseudomonas xanthomarina PX_177	GCF_003935605.1	NZ_RHQL01000001-NZ_RHQL01000069
Pseudomonas xanthomarina PX_371	GCF_003935345.1	NZ_RHQK01000001-NZ_RHQK01000025
Pseudomonas xanthomarina S11	GCF_000825645.2	NZ_LN614757-NZ_LN614826
Pseudomonas xanthomarina UASWS0955	GCF_001705225.1	NZ_MDEM01000001-NZ_MDEM01000040
