# Supplementary material for: Comparative Genomics of Pseudomonas stutzeri Complex: Taxonomic Assignments and Genetic Diversity
Source: Front Microbiol. 2022 Jan 13;12:755874. doi: 10.3389/fmicb.2021.755874 (PMC8792951; doi:10.3389/fmicb.2021.755874)
Supplement: Supplementary file 8 [file Table_3.XLSX]

## Sheet: NEW_GGDC_ANI
Table S3 Matrices of ANI (lower triangle) and GGDC (upper triangle) for P. stutzeri genomes.
gv		Pseudomonas stutzeri KMS 55	Pseudomonas stutzeri B1SMN1	Pseudomonas stutzeri PS_128	Pseudomonas stutzeri PS_050	Pseudomonas stutzeri A1501	Pseudomonas stutzeri PS_138	Pseudomonas stutzeri PS_066	Pseudomonas stutzeri AK6	Pseudomonas stutzeri 267_PSTU	Pseudomonas stutzeri XLDN-R	Pseudomonas stutzeri ODKF13	Pseudomonas stutzeri NT0124	Pseudomonas stutzeri LH-42	Pseudomonas stutzeri ATCC 17587	Pseudomonas stutzeri PS_125	Pseudomonas stutzeri PS_075	Pseudomonas stutzeri PS_027	Pseudomonas stutzeri CM14	Pseudomonas stutzeri CM	Pseudomonas stutzeri DSM 4166	Pseudomonas stutzeri PS_366	Pseudomonas stutzeri PS_257	Pseudomonas stutzeri SGAir0442	Pseudomonas stutzeri T13	Pseudomonas stutzeri AR9-4	Pseudomonas stutzeri SLG510A3-8	Pseudomonas stutzeri 1W1-1A	Pseudomonas stutzeri 40D2	Pseudomonas stutzeri NCTC10450	Pseudomonas stutzeri 19	Pseudomonas stutzeri CGMCC 1.1803	Pseudomonas stutzeri PS_377	Pseudomonas stutzeri 1223_PMEN	Pseudomonas stutzeri PS_110	Pseudomonas stutzeri C2	Pseudomonas stutzeri PS_134	Pseudomonas stutzeri PS_130	Pseudomonas stutzeri PS_131	Pseudomonas stutzeri PS_133	Pseudomonas stutzeri PS_376	Pseudomonas stutzeri PS_234	Pseudomonas stutzeri PS_087	Pseudomonas stutzeri PS_072	Pseudomonas stutzeri PS_197	Pseudomonas stutzeri PS_151	Pseudomonas stutzeri PS_211	Pseudomonas stutzeri PS_001	Pseudomonas stutzeri HI00D01
gv 1	Pseudomonas stutzeri KMS 55		79.5	80.3	81	79.5	80.8	78.7	80.6	81	79	81.8	82.2	80.8	79.4	80	80.8	79.2	80.4	80.4	80.6	81	81.2	81.1	81.6	81.9	81.7	80.3	79.9	77.9	78.2	77.9	79.7	79.6	80	80.6	80.8	80.8	80.8	80.8	81.3	80.2	81	81	79.9	81.5	79	79.1	40.2
gv 1	Pseudomonas stutzeri B1SMN1	97.82		80.2	79.7	79.7	79.4	78.2	81.2	81.6	77	81	81.6	80.4	78.6	78.2	81.3	78.2	77.3	77.3	77.8	81.5	81.5	81.3	81.1	81.4	80.6	78.2	79.7	75.4	74.7	73.4	77.1	77.8	80.5	81.1	78.5	78.5	78.5	78.5	80.3	79	80.1	80.1	79.6	79.6	78.7	78.7	39.7
gv 1	Pseudomonas stutzeri PS_128	97.88	97.93		81.3	79.4	80.9	79.2	81.8	82	80.1	82.3	83	81.7	80.1	80.8	82.4	79.9	80.7	80.7	80.4	82.7	82.8	82.3	82.7	82.8	81.6	81.3	81	78.8	79	78	81.9	82.6	81.4	81.8	81.9	81.9	81.9	81.9	82.1	80.9	82.2	82.2	81.8	81.1	80.1	80	39.1
gv 1	Pseudomonas stutzeri PS_050	97.97	97.85	98.05		82.1	80.8	79.7	81.7	81.8	78.5	81.9	82	80.8	80.1	80.7	81.9	78.9	80.3	80.3	80.1	81.6	81.6	81.8	81.6	82.1	81.4	79.3	80.2	77.6	78	75.9	80.8	80.2	81.5	81.6	81.1	81.1	81.1	81.1	81.4	80.3	81.3	81.3	81.1	80.5	79.6	79.6	39.6
gv 1	Pseudomonas stutzeri A1501	97.85	97.89	97.83	98.14		78.8	77.5	80.6	81	77.6	80.3	80.7	79.7	78.7	79.5	81	77.5	78.2	78.2	78.4	80.5	80.6	79.1	80.7	80.4	79.9	78.8	78.3	75.9	76.1	74.8	79	78.9	79.7	79.8	79.4	79.4	79.4	79.4	80.8	79.5	79.8	79.8	79.8	78.9	78.4	78.4	39.6
gv 1	Pseudomonas stutzeri PS_138	97.98	97.81	98.01	97.98	97.85		80.8	80.2	81.3	78.9	82.3	82.1	81.7	80.7	80.5	81.1	78.5	80.9	80.9	80.8	81.6	81.8	84	82.3	82	81.5	80.7	80.6	78.5	78.9	77.5	81.4	80.8	80.6	81.1	80.6	80.6	80.6	80.6	81.8	80.1	80.1	80.1	80.5	79.3	79.6	79.7	39.9
gv 1	Pseudomonas stutzeri PS_066	97.69	97.61	97.81	97.84	97.64	97.91		80.5	80.5	77.3	80.6	80.3	79.3	78.9	79.1	80	77.7	79.5	79.5	79.5	79.9	80	81.1	80.5	80.5	80	79	79.2	77.6	78	77.7	79.8	79.4	80.3	79.7	79.9	79.9	79.9	79.9	80.1	78.2	79.2	79.2	79.4	78.3	77.7	77.8	39.8
gv 1	Pseudomonas stutzeri AK6	97.92	97.99	98.05	98.08	97.95	97.91	97.96		95.8	80	83.7	83.8	82.7	81.1	82.3	82.9	80.2	80.7	80.7	81.4	82.5	82.6	82.1	83.3	83.5	83	82	82.2	79.7	79.1	78.6	82	81.7	81.9	81.7	81.9	81.9	81.9	81.9	82.5	81	81.8	81.8	80.6	80.4	80.1	80.1	39.2
gv 1	Pseudomonas stutzeri 267_PSTU	97.94	98.03	98.07	98.05	97.96	97.99	97.93	99.45		80.2	83.6	83.6	82.1	81.2	82.3	83	79.9	81.3	81.2	82	83.2	83.3	82.2	82.8	83.8	82.8	81.9	82.4	80	79.4	78.7	81.4	82.2	82.8	82.4	82.3	82.2	82.3	82.3	82.7	81.4	82.4	82.4	81.1	81.2	80	80	40.3
gv 1	Pseudomonas stutzeri XLDN-R	97.76	97.56	97.86	97.75	97.66	97.77	97.61	97.92	97.92		85	85.1	83.7	81.9	80.9	80.6	80.6	79.7	79.7	80.8	81	81.1	80.8	83.5	84	83.5	82.1	81.6	78.3	79.1	78.5	78.9	79.5	80.1	80.9	79.9	79.9	79.9	79.9	80.8	80.4	80.8	80.8	79.1	79.4	78.9	79	39.6
gv 1	Pseudomonas stutzeri ODKF13	98.03	98.01	98.15	98.09	97.93	98.09	97.94	98.25	98.26	98.35		88.9	87.1	85.3	85.4	84	83.5	83.7	83.7	85.5	84.3	84.5	83.4	87.5	88.4	87.1	86.8	85.5	82.4	82.2	82	82.5	83.1	83.2	83.9	83	83	83	83	83.5	82.7	83.7	83.7	82.4	82.6	82.2	82.3	38.6
gv 1	Pseudomonas stutzeri NT0124	98.07	98.03	98.2	98.09	97.96	98.11	97.94	98.28	98.28	98.35	98.69		86.3	85.6	85.5	84.2	83.8	84.1	84.1	85.9	84.9	85.1	83.2	87.8	88.8	87.6	87	85.7	82.8	82.9	82.6	82.4	83.4	83.8	84.5	83.2	83.2	83.3	83.2	83.2	82.8	84.2	84.2	82.8	82.8	82.4	82.4	39
gv 1	Pseudomonas stutzeri LH-42	97.89	97.91	98.04	98.01	97.83	98.02	97.83	98.13	98.14	98.23	98.54	98.51		84.4	84.8	83.3	82.5	83.3	83.3	84.2	83.4	83.5	82.9	86.4	86.9	86.4	85.4	84.6	80.8	81.1	79.3	82	82.8	82.6	83.1	82.6	82.5	82.6	82.5	83.1	82.8	83.4	83.4	81.4	82.1	82.1	82.2	39.5
gv 1	Pseudomonas stutzeri ATCC 17587	97.82	97.79	97.89	97.94	97.74	97.9	97.76	98.05	98.07	98.05	98.37	98.39	98.28		82.7	81.4	81	82.6	82.7	83.4	82.2	82.3	81.9	84.6	84.9	84.1	83.2	83	80	80.6	79.1	81	81.6	80.9	82.2	80.6	80.7	80.7	80.7	81.4	80.8	81.8	81.8	79.9	80.3	79.8	79.9	40.3
gv 1	Pseudomonas stutzeri PS_125	97.87	97.71	97.92	97.97	97.85	97.95	97.77	98.13	98.1	98.04	98.41	98.43	98.33	98.09		83.6	82	81.1	81.1	82	83.3	83.4	81.9	84.9	85.7	84.5	82.9	84.2	80.9	79.8	78.4	81.1	81.4	81.7	84.4	80.6	80.6	80.6	80.6	82.2	82.1	83.2	83.2	81.4	82.2	82.2	82.2	39.5
gv 1	Pseudomonas stutzeri PS_075	98	97.99	98.12	98.1	98.02	98.03	97.91	98.17	98.19	97.94	98.31	98.32	98.2	98.07	98.24		80.7	81.6	81.6	82.3	83.2	83.2	82.2	83.7	83.8	83.8	82.6	82.4	80.3	80.1	79.3	81.5	82.4	83	84	81.8	81.8	81.8	81.8	83	81.6	83.3	83.3	81.7	81	80.5	80.5	39.1
gv 1	Pseudomonas stutzeri PS_027	97.78	97.68	97.84	97.79	97.63	97.72	97.65	97.9	97.85	97.92	98.16	98.21	98.05	97.97	98.07	97.92		80.3	80.3	81	81.3	81.5	80.3	82.6	82.9	82.9	81.7	81.2	79.1	78.5	78	80.1	80.8	80.4	81	80.1	80.1	80.2	80.1	81.1	81.3	82.1	82.1	79.7	79.7	78.9	79.1	39.5
gv 1	Pseudomonas stutzeri CM14	97.86	97.67	97.93	97.93	97.71	97.93	97.8	97.98	98.01	97.91	98.29	98.31	98.18	98.11	97.97	98.04	97.87		99.9	93	83.3	83.5	83.4	83.8	84.4	83.6	81.1	82.1	78.5	80.7	77.7	79.6	80	81.5	82	79.6	79.6	79.6	79.6	81.4	80.7	81.6	81.7	80.1	81	80	80.1	39.9
gv 1	Pseudomonas stutzeri CM	97.86	97.66	97.93	97.92	97.71	97.93	97.81	97.97	98	97.91	98.29	98.31	98.18	98.11	97.97	98.04	97.87	99.96		93	83.3	83.4	83.4	83.8	84.4	83.6	81.1	82.1	78.5	80.7	77.7	79.6	80	81.5	82	79.6	79.6	79.6	79.6	81.4	80.7	81.6	81.7	80.1	81	80	80.1	39.9
gv 1	Pseudomonas stutzeri DSM 4166	97.94	97.75	97.93	97.98	97.78	97.97	97.84	98.06	98.11	98.06	98.43	98.43	98.29	98.25	98.1	98.14	97.95	99.2	99.21		83.5	83.7	82.6	84.6	85.3	84.8	81.9	83	79.4	81.5	78.5	80.3	80.4	81.5	82.5	80.2	80.2	80.2	80.2	81.7	81	82.1	82.1	80.3	81.1	80.3	80.4	39.8
gv 1	Pseudomonas stutzeri PS_366	97.99	98.01	98.11	98.07	97.92	98.05	97.85	98.1	98.14	97.97	98.3	98.32	98.18	98.11	98.18	98.18	97.96	98.18	98.18	98.24		100	83.3	83.7	84.5	83.5	82.9	81.9	79.8	79.7	78.1	81.8	81.8	82.5	82.8	82.2	82.2	82.2	82.2	82.3	81.4	83	82.9	80.7	81.8	81.6	81.5	39.4
gv 1	Pseudomonas stutzeri PS_257	97.97	98.01	98.1	98.06	97.92	98.04	97.85	98.07	98.12	97.97	98.29	98.32	98.17	98.09	98.17	98.19	97.94	98.18	98.18	98.24	99.93		83.5	83.9	84.6	83.7	83	82	80	79.9	78.3	82	81.9	82.5	82.8	82.3	82.2	82.3	82.2	82.3	81.5	83	82.9	80.7	81.9	81.6	81.6	39.5
gv 1	Pseudomonas stutzeri SGAir0442	98	98.03	98.14	98.13	97.87	98.29	98.06	98.12	98.16	97.99	98.23	98.23	98.16	98.06	98.12	98.15	97.89	98.2	98.21	98.17	98.25	98.27		82.4	83.4	82.6	82.2	81.4	79.5	79.9	78.4	81	81.5	81.9	81.5	82.1	82.1	82.1	82.1	81.9	80.5	81.7	81.7	80.9	80.6	80.6	80.7	39.8
gv 1	Pseudomonas stutzeri T13	97.98	97.94	98.15	98.02	97.95	98.07	97.88	98.18	98.15	98.24	98.6	98.62	98.44	98.29	98.34	98.25	98.08	98.26	98.25	98.37	98.2	98.21	98.18		94.9	86.8	85.7	85.3	82.1	82	81	82.3	83.3	82.6	84.5	82.7	82.8	82.8	82.8	84.1	82.3	84.2	84.2	82.8	82.5	82.3	82.4	40
gv 1	Pseudomonas stutzeri AR9-4	98.02	98	98.16	98.07	97.92	98.05	97.87	98.24	98.26	98.25	98.68	98.7	98.48	98.33	98.39	98.25	98.11	98.29	98.3	98.42	98.28	98.28	98.21	99.31		87.5	85.9	84.8	82.2	81.8	80.9	82.7	83.2	82.9	84.4	82.7	82.7	82.8	82.7	84	83.2	84.7	84.7	82.4	82.8	82.2	82.3	39.2
gv 1	Pseudomonas stutzeri SLG510A3-8	98	97.96	98.05	98.04	97.9	98.02	97.91	98.19	98.18	98.26	98.6	98.62	98.47	98.24	98.33	98.28	98.1	98.21	98.2	98.34	98.2	98.21	98.15	98.52	98.58		85.9	84.6	82.1	82.3	81.4	81.8	83.1	82.8	84.4	82.2	82.2	82.2	82.2	83.4	81.9	83.4	83.4	81.6	82.1	81.5	81.6	39.2
gv 1	Pseudomonas stutzeri 1W1-1A	97.87	97.71	98.01	97.86	97.78	97.93	97.77	98.07	98.07	98.1	98.53	98.56	98.38	98.19	98.23	98.14	97.98	98.05	98.05	98.21	98.16	98.16	98.14	98.42	98.44	98.45		83.5	80.5	81	80	80.7	81.6	82.2	82.9	81.4	81.4	81.4	81.4	82.9	81.8	82.6	82.6	80.9	81	80.5	80.6	39.1
gv 1	Pseudomonas stutzeri 40D2	97.82	97.79	97.99	97.94	97.71	97.93	97.78	98.12	98.14	98.07	98.41	98.45	98.31	98.16	98.25	98.12	97.98	98.08	98.08	98.21	98.06	98.05	98.08	98.37	98.32	98.39	98.22		81.4	80.6	80.3	81.5	81.9	81.7	83.8	81.1	81.1	81.1	81.1	82.5	81.1	82.5	82.5	80.8	80.5	80.5	80.7	39.6
gv 1	Pseudomonas stutzeri NCTC10450	97.62	97.42	97.79	97.67	97.49	97.75	97.64	97.84	97.85	97.75	98.1	98.18	97.95	97.86	98.02	97.92	97.71	97.8	97.8	97.92	97.83	97.84	97.87	98.07	98.08	98.08	97.94	98.02		81.2	80.1	79.3	79.9	79.5	80.4	78.7	78.7	78.7	78.7	79.8	78.1	79.7	79.7	78.4	77.8	79	79.1	39.7
gv 1	Pseudomonas stutzeri 19	97.64	97.33	97.71	97.65	97.45	97.71	97.62	97.78	97.79	97.72	98.06	98.11	97.9	97.87	97.87	97.85	97.62	97.94	97.93	98.07	97.78	97.78	97.83	98.04	98.01	98.02	97.93	97.93	97.92		79.2	79.2	80.2	80.5	81.3	79.7	79.8	79.8	79.7	80	78.2	79.6	79.6	78.5	78.6	78.2	78.2	39.8
gv 1	Pseudomonas stutzeri CGMCC 1.1803	97.63	97.31	97.71	97.55	97.46	97.68	97.67	97.8	97.78	97.79	98.12	98.16	97.93	97.85	97.86	97.85	97.69	97.77	97.76	97.88	97.73	97.73	97.78	98.04	98.03	98.07	97.93	97.95	97.96	97.79		77.7	79.2	79.6	79.2	78.3	78.3	78.3	78.3	79.2	77.6	78.5	78.5	77.8	77.3	77.8	77.8	39.2
gv 1	Pseudomonas stutzeri PS_377	97.84	97.55	98.05	97.97	97.81	97.96	97.83	98.03	98	97.8	98.12	98.15	98.05	97.92	97.99	98.01	97.83	97.91	97.9	98.04	98	98.01	98.01	98.11	98.12	98.07	97.94	98.02	97.81	97.74	97.71		84.6	81.3	82.6	81.4	81.4	81.4	81.4	81.5	79.7	81.2	81.2	81.3	80.3	80.4	80.3	39.3
gv 1	Pseudomonas stutzeri 1223_PMEN	97.86	97.65	98.15	97.93	97.8	97.93	97.79	98.03	98.05	97.86	98.2	98.23	98.14	98.02	98.07	98.12	97.91	97.97	97.98	98.08	98.06	98.08	98.05	98.21	98.21	98.21	98.05	98.09	97.88	97.86	97.93	98.3		82.5	83.9	82.4	82.4	82.4	82.3	80.6	80.7	81.7	81.6	81.2	80.7	80.3	80.3	39.6
gv 1	Pseudomonas stutzeri PS_110	97.87	97.93	97.98	98.07	97.88	97.93	97.88	98.06	98.11	97.86	98.2	98.21	98.09	97.97	98.04	98.15	97.89	97.97	97.98	98.02	98.08	98.08	98.07	98.15	98.15	98.15	98.05	98.1	97.83	97.83	97.82	98.02	98.11		82.7	82.5	82.5	82.5	82.5	81.9	80.8	82.2	82.2	81	81.4	80.4	80.4	39.3
gv 1	Pseudomonas stutzeri C2	97.96	97.96	98.03	98.04	97.88	97.99	97.85	98.09	98.14	97.97	98.33	98.38	98.19	98.11	98.27	98.24	97.96	98.06	98.06	98.15	98.12	98.12	98.06	98.31	98.3	98.31	98.16	98.24	97.93	97.97	97.88	98.1	98.28	98.15		82.4	82.4	82.4	82.4	83.6	83	84.7	84.7	82.9	82.9	82.1	82.1	39.4
gv 1	Pseudomonas stutzeri PS_134	97.97	97.75	98.02	97.99	97.81	97.93	97.86	98.06	98.07	97.83	98.13	98.17	98.08	97.95	97.96	98.07	97.83	97.88	97.87	97.98	98.08	98.07	98.07	98.13	98.12	98.08	97.99	97.97	97.7	97.79	97.73	97.96	98.07	98.12	98.15		100	99.9	100	83.2	81.1	81.9	81.9	82	81.9	81.4	81.3	39.5
gv 1	Pseudomonas stutzeri PS_130	97.96	97.71	98.03	97.99	97.84	97.94	97.86	98.07	98.08	97.83	98.13	98.2	98.08	97.95	97.96	98.07	97.85	97.88	97.87	97.99	98.07	98.07	98.09	98.14	98.13	98.08	97.99	97.97	97.71	97.81	97.74	97.96	98.09	98.12	98.14	99.95		100	100	83.2	81.1	81.8	81.8	82	81.9	81.4	81.3	39.5
gv 1	Pseudomonas stutzeri PS_131	97.97	97.72	98.04	98	97.84	97.96	97.87	98.08	98.08	97.85	98.17	98.21	98.13	97.97	97.96	98.09	97.87	97.88	97.89	98.01	98.08	98.09	98.1	98.16	98.13	98.13	97.99	97.99	97.75	97.81	97.77	97.99	98.1	98.13	98.15	99.95	99.95		100	83.3	81.1	81.9	81.9	82	81.9	81.4	81.4	39.5
gv 1	Pseudomonas stutzeri PS_133	97.95	97.71	98.03	97.99	97.84	97.94	97.86	98.06	98.07	97.83	98.13	98.18	98.08	97.94	97.96	98.07	97.83	97.88	97.87	97.99	98.06	98.07	98.06	98.13	98.12	98.07	97.99	97.97	97.71	97.79	97.74	97.96	98.07	98.11	98.14	99.94	99.94	99.95		83.3	81.1	81.9	81.8	82	81.9	81.4	81.3	39.5
gv 1	Pseudomonas stutzeri PS_376	97.99	97.89	98.07	98.04	97.96	98.03	97.86	98.12	98.13	97.94	98.19	98.2	98.13	98	98.06	98.16	97.92	97.99	97.98	98.04	98.13	98.12	98.09	98.22	98.21	98.15	98.09	98.07	97.79	97.8	97.74	97.98	98	98.02	98.22	98.21	98.22	98.23	98.21		82.5	84	84	83.8	84.2	82.1	82.1	39.5
gv 1	Pseudomonas stutzeri PS_234	97.91	97.79	97.9	97.9	97.84	97.89	97.66	97.97	97.99	97.9	98.16	98.18	98.11	97.91	98.04	98.01	97.98	97.91	97.91	97.99	98.07	98.06	97.96	98.13	98.19	98.1	98.04	97.97	97.69	97.59	97.65	97.85	97.95	97.92	98.12	97.96	97.95	97.97	97.95	98.15		84.2	84.2	81.7	83.5	81.6	81.5	40.1
gv 1	Pseudomonas stutzeri PS_087	97.96	97.88	98.03	98.03	97.88	97.89	97.78	98.06	98.1	97.97	98.27	98.3	98.17	98.05	98.16	98.15	98.06	97.99	97.99	98.1	98.15	98.14	98.06	98.26	98.3	98.2	98.13	98.08	97.8	97.75	97.74	97.96	98.07	98.05	98.32	98.03	98.04	98.06	98.03	98.27	98.27		100	83.8	84.8	81.7	81.7	39.7
gv 1	Pseudomonas stutzeri PS_072	97.96	97.88	98.03	98.03	97.89	97.92	97.78	98.06	98.11	97.97	98.3	98.3	98.18	98.06	98.16	98.17	98.07	97.99	97.99	98.1	98.14	98.14	98.08	98.27	98.3	98.24	98.13	98.09	97.83	97.75	97.76	97.96	98.07	98.05	98.31	98.04	98.04	98.05	98.04	98.28	98.27	99.93		83.8	84.8	81.7	81.7	39.7
gv 1	Pseudomonas stutzeri PS_197	97.89	97.85	98.07	98.01	97.93	97.95	97.8	97.98	97.98	97.82	98.12	98.16	98	97.88	97.98	98.06	97.85	97.9	97.89	97.94	97.95	97.95	98.02	98.1	98.09	98.07	97.95	97.96	97.72	97.67	97.67	97.97	98.02	97.99	98.14	98.1	98.1	98.11	98.09	98.24	98.07	98.28	98.29		83.5	80.9	80.8	39.5
gv 1	Pseudomonas stutzeri PS_151	98.02	97.84	97.97	97.93	97.81	97.88	97.69	97.98	98.02	97.83	98.15	98.17	98.08	97.92	98.05	98.02	97.87	97.97	97.98	98.02	98.07	98.05	97.97	98.12	98.13	98.06	97.99	97.93	97.71	97.69	97.64	97.89	97.95	98.02	98.16	98.04	98.06	98.06	98.04	98.28	98.19	98.35	98.36	98.26		82.2	82.2	40.2
gv 1	Pseudomonas stutzeri PS_211	97.71	97.7	97.8	97.8	97.73	97.79	97.62	97.87	97.88	97.71	98.08	98.08	98.01	97.82	98	97.89	97.68	97.82	97.81	97.89	97.96	97.95	97.91	98.05	98.03	98	97.87	97.9	97.72	97.6	97.64	97.86	97.86	97.85	98.04	97.93	97.93	97.96	97.92	97.98	97.93	97.96	97.97	97.92	98.03		100	40.1
gv 1	Pseudomonas stutzeri PS_001	97.72	97.71	97.82	97.83	97.73	97.79	97.64	97.88	97.88	97.74	98.09	98.07	98.01	97.81	98	97.92	97.69	97.82	97.81	97.87	97.95	97.96	97.89	98.06	98.06	97.99	97.87	97.91	97.7	97.6	97.62	97.86	97.86	97.88	98.06	97.93	97.93	97.95	97.91	97.99	97.95	97.97	97.98	97.93	98.04	99.91		40.2
gv 5	Pseudomonas stutzeri HI00D01	91.4	91.25	91.19	91.35	91.34	91.33	91.37	91.15	91.5	91.35	91.02	91.06	91.32	91.42	91.35	91.13	91.26	91.49	91.46	91.33	91.24	91.29	91.46	91.49	91.17	91.17	91.1	91.36	91.29	91.26	91.28	91.21	91.27	91.21	91.23	91.22	91.33	91.34	91.33	91.2	91.56	91.26	91.32	91.32	91.41	91.55	91.56
gv 5	Pseudomonas stutzeri APG2	91.18	91.15	91.04	91.22	91.19	91.21	91.17	91.02	91.18	91.27	90.89	91.03	91.21	91.34	91.19	91.01	91.2	91.18	91.17	91.2	91.17	91.18	91.17	91	91.02	91.01	91.05	91.12	91.13	91.14	91.14	91.16	91.15	91.06	91.11	91.21	91.22	91.23	91.2	91.07	91.29	91.16	91.18	91.17	91.27	91.35	91.34	98.38
gv 5	Pseudomonas sp. THAF7b	91.3	91.35	91.16	91.38	91.4	91.34	91.28	91.17	91.39	91.36	91.07	91.15	91.32	91.46	91.32	91.11	91.33	91.32	91.33	91.41	91.29	91.31	91.42	91.15	91.22	91.18	91.14	91.27	91.32	91.24	91.28	91.2	91.22	91.25	91.24	91.23	91.24	91.25	91.25	91.19	91.41	91.29	91.31	91.31	91.37	91.46	91.44	98.31
gv 5	Pseudomonas stutzeri GOM2	90.96	90.84	90.93	91.01	90.88	90.92	91.09	90.82	90.84	91.07	90.75	90.85	90.95	90.94	90.99	90.85	91.05	90.92	90.92	90.91	90.89	90.9	90.93	90.78	90.94	90.85	91.02	90.99	91.15	90.89	90.85	90.97	90.81	90.96	90.87	90.93	90.93	91.04	90.93	90.9	91.09	90.91	91	90.97	90.98	91.1	91.03	97.14
gv 5	Pseudomonas sp. R2A2	90.89	90.83	90.73	90.83	90.9	90.88	90.92	90.74	90.82	90.89	90.76	91.05	90.77	90.82	90.82	90.69	90.97	90.78	90.78	90.86	90.76	90.78	90.91	90.69	90.72	90.86	90.82	90.85	90.92	90.74	90.87	90.81	90.84	90.82	90.82	90.83	90.83	90.85	90.83	90.79	90.94	90.83	90.84	90.91	90.92	90.99	90.97	97.22
gv 5	Pseudomonas stutzeri DNSP21	91.38	91.43	91.27	91.46	91.43	91.49	91.4	91.27	91.44	91.42	91.17	91.33	91.49	91.54	91.49	91.23	91.49	91.48	91.48	91.51	91.46	91.45	91.49	91.31	91.41	91.32	91.31	91.41	91.28	91.27	91.25	91.37	91.32	91.32	91.4	91.35	91.35	91.39	91.35	91.36	91.52	91.44	91.44	91.38	91.58	91.64	91.63	96.97
gv 5	Pseudomonas stutzeri PS_167	91.85	91.62	91.64	91.74	91.62	91.71	91.68	91.6	91.68	91.58	91.48	91.48	91.61	91.6	91.67	91.6	91.8	91.59	91.59	91.57	91.78	91.78	91.64	91.69	91.53	91.51	91.56	91.72	91.54	91.55	91.58	91.67	91.66	91.64	91.78	91.68	91.69	91.7	91.68	91.71	91.93	91.74	91.75	91.78	91.82	91.91	91.92	96.68
gv 3	Pseudomonas stutzeri NCTC10475	87.93	88.05	87.94	87.91	88.01	87.89	88.02	87.92	88.02	87.95	87.87	87.88	87.9	87.95	87.91	87.9	87.99	87.89	87.89	87.94	87.87	87.88	87.93	87.85	87.88	87.88	87.86	87.88	87.94	88.04	87.99	87.93	87.97	87.95	87.94	87.91	87.91	87.91	87.9	87.91	87.93	87.93	87.93	87.94	87.95	87.94	87.94	88.83
gv 3	Pseudomonas stutzeri DSM 50227	87.94	88.04	87.93	87.91	87.99	87.88	88.02	87.91	87.91	87.94	87.85	87.85	87.9	87.93	87.89	87.89	87.97	87.88	87.88	87.94	87.86	87.87	87.92	87.83	87.87	87.92	87.88	87.86	87.97	88.03	88.02	87.92	87.97	87.95	87.93	87.92	87.92	87.93	87.92	87.91	87.92	87.93	87.93	87.94	87.95	87.94	87.95	88.83
gv 3	Pseudomonas xanthomarina S11	88.12	88.33	88.09	88.08	88.22	88.08	88.21	88.08	88.26	88.45	87.89	87.95	88.1	88.25	88.12	88.17	88.06	88.18	88.11	88.1	88.19	88.21	88.15	88.1	88.12	87.95	88.01	88.2	88.2	88.49	88.26	88.27	88.36	88.15	88.07	88.22	88.22	88.35	88.22	88.06	88.11	88.07	88.07	88.23	88.15	88.17	88.18	89.39
gv 3	Pseudomonas kunmingensis DSM 25974	88.17	88.26	88.11	88.15	88.14	88.06	88.22	88.02	88.24	88.25	87.86	87.95	88.03	88.16	88.18	88.12	88.1	88.01	88.01	88.07	88.1	88.13	88.03	88.09	88.06	87.93	87.89	88.22	87.98	88.28	88.04	88.15	88.16	88.09	88.13	88.1	88.11	88.11	88.1	88.05	88.11	88.14	88.14	88.12	88.16	88.09	88.11	89.21
gv 3	Pseudomonas chloritidismutans AW-1	88.09	88.29	88.19	88.18	88.16	88.08	88.31	88.14	88.27	88.4	87.92	88.09	88.07	88.06	88.01	88.12	88.02	88.13	88.13	88.1	88.04	88.18	88.62	88.01	88	88.18	88.15	88.2	88.44	88.34	88.38	88.32	88.36	88.24	88.24	88.19	88.26	88.26	88.27	88.04	88.17	88.08	88.17	88.17	88.01	88.13	88.14	89.27
gv 3	Pseudomonas kunmingensis BUN14	88.21	88.53	88.1	88.21	88.22	88.07	88.13	88.01	88.33	88.35	87.83	87.98	88.13	88.08	88.11	88.14	88.11	88.07	88.06	88.16	88.15	88.17	88.13	87.9	88.15	87.98	87.97	88.18	88.1	88.24	88.14	88.25	88.27	88.04	88.03	88.22	88.22	88.22	88.22	88.05	88.12	88.21	88.21	88.05	88.22	88.1	88.12	89.24
gv 3	Pseudomonas kunmingensis CCUG 36651	88.14	88.18	88.11	88.07	88.18	88.03	88.16	88	88.15	88.3	87.86	87.87	88.13	88.23	88	88.06	88.18	88	88	88.03	88.06	88.08	88.1	88.05	88.02	87.97	87.91	88.13	88.08	88.31	88.05	88.11	88.19	88.1	88.1	88.07	88.05	88.06	88.05	88.03	88.08	88.06	88.07	88.06	88.08	88.09	88.1	89.2
gv 3	Pseudomonas stutzeri BAL361	88.38	88.43	88.13	88.24	88.43	88.26	88.34	88.16	88.35	88.19	87.97	87.97	88.22	88.27	88.14	88.09	88.2	88.52	88.52	88.53	88.28	88.29	88.33	88.38	88.16	88.07	88.02	88.08	88.15	88.25	88.14	88.13	88.17	88.2	88.16	88.15	88.15	88.15	88.14	88.14	88.38	88.24	88.25	88.18	88.22	88.23	88.25	89.67
gv 3	Pseudomonas stutzeri CCUG 29243	88.01	88.42	87.98	87.98	88.11	88	88.11	88.02	88.08	88.36	87.88	88.08	87.99	88.01	87.94	87.97	88.04	87.97	87.97	88.03	87.94	87.99	88.01	87.93	87.96	88.05	88.04	87.92	88.13	88.27	88.15	88.07	88.22	88.03	88.02	88.11	88.1	88.1	88.1	87.97	88.05	87.99	87.98	88.01	88	88.01	88.04	89.05
gv 3	Pseudomonas xanthomarina PX_371	88.06	88.13	88.01	88.02	88.12	88	88.11	88.05	88.13	88.04	87.89	88.04	88.02	88	87.99	88	88.11	87.96	87.98	87.96	88.05	88.08	88.11	87.93	88.01	88.05	88	88.02	88.07	88.08	88.13	88.05	88.11	88.07	88.04	88.04	88.04	88.03	88.04	88.02	88.07	88.06	88.06	88.04	88.01	88.03	88.05	89.14
gv 3	Pseudomonas xanthomarina PX_177	88.32	88.26	88.19	88.22	88.25	88.15	88.25	88.15	88.23	88.13	87.91	88.07	88.03	88.1	88.1	88.14	88.19	88.08	88.08	88.11	88.34	88.35	88.14	88.35	88.03	88.07	87.96	88.17	88.18	88.29	88.15	88.18	88.24	88.19	88.17	88.15	88.15	88.16	88.15	88.12	88.4	88.23	88.23	88.21	88.21	88.18	88.2	89.73
gv 3	Pseudomonas stutzeri ST-9	88.17	88.41	88.11	88.22	88.3	88.2	88.27	88.14	88.44	88.29	87.96	88.09	88.24	88.41	88.22	88.08	88.16	88.17	88.16	88.23	88.22	88.24	88.23	88.08	88.19	88.12	88.05	88.11	88.19	88.41	88.21	88.08	88.19	88.16	88.14	88.13	88.12	88.12	88.13	88.1	88.23	88.21	88.2	88.13	88.26	88.22	88.25	89.68
gv 3	Pseudomonas xanthomarina PX_067	88.27	88.52	88.18	88.4	88.45	88.27	88.34	88.19	88.55	88.18	87.94	88.08	88.31	88.27	88.4	88.27	88.68	88.33	88.33	88.35	88.34	88.36	88.32	88.11	88.38	88.2	88.08	88.26	88.17	88.29	88.25	88.31	88.25	88.19	88.24	88.18	88.18	88.18	88.18	88.15	88.31	88.4	88.4	88.19	88.41	88.35	88.36	89.26
gv 19	Pseudomonas stutzeri NF13	88.31	88.51	88.27	88.38	88.5	88.42	88.45	88.38	88.55	88.4	88.18	88.26	88.44	88.45	88.43	88.38	88.35	88.5	88.5	88.53	88.42	88.44	88.5	88.23	88.41	88.31	88.25	88.26	88.31	88.47	88.34	88.32	88.4	88.35	88.33	88.31	88.31	88.31	88.31	88.32	88.41	88.4	88.4	88.31	88.38	88.45	88.47	89.68
gv 2	Pseudomonas stutzeri CCUG 44592	87.59	87.67	87.52	87.62	87.67	87.49	87.54	87.53	87.66	87.42	87.29	87.42	87.43	87.47	87.47	87.49	87.44	87.6	87.6	87.57	87.57	87.59	87.6	87.42	87.38	87.4	87.37	87.55	87.72	87.76	87.86	87.62	87.69	87.63	87.46	87.48	87.48	87.48	87.48	87.45	87.39	87.52	87.52	87.44	87.48	87.47	87.51	87.84
gv 2	Pseudomonas sp. TTU2014-105ASC	87.36	87.4	87.3	87.41	87.54	87.31	87.37	87.36	87.43	87.23	87.25	87.35	87.3	87.27	87.29	87.25	87.29	87.35	87.35	87.32	87.27	87.28	87.37	87.28	87.25	87.31	87.21	87.35	87.47	87.5	87.53	87.32	87.42	87.39	87.33	87.33	87.33	87.33	87.33	87.24	87.22	87.28	87.28	87.28	87.28	87.31	87.33	87.53
gv 2	Pseudomonas stutzeri CCUG 16156	87.73	87.77	87.64	87.7	87.85	87.61	87.69	87.67	87.73	87.54	87.46	87.59	87.58	87.6	87.56	87.58	87.58	87.65	87.65	87.64	87.57	87.57	87.71	87.55	87.48	87.56	87.57	87.66	88.03	87.99	88.06	87.71	87.7	87.66	87.66	87.7	87.68	87.69	87.69	87.58	87.56	87.6	87.59	87.63	87.55	87.62	87.64	87.84
gv 16	Pseudomonas stutzeri 24a13	86.81	87.07	86.89	86.79	86.97	86.78	86.87	86.82	86.88	87.07	86.74	86.84	86.94	86.86	86.74	86.82	86.84	86.73	86.74	86.83	86.8	86.83	86.88	86.81	86.78	86.82	86.99	86.81	87	87.17	87.03	86.9	87.01	86.75	86.83	87	86.99	86.99	86.99	86.81	86.77	86.82	86.81	86.82	86.79	86.82	86.85	87.24
un 1	Pseudomonas songnenensis NEAU-ST5-5	89.18	89.24	89.15	89.18	89.27	89.25	89.13	89.18	89.23	89.32	89.41	89.47	89.39	89.35	89.26	89.2	89.47	89.23	89.22	89.27	89.23	89.25	89.26	89.36	89.38	89.4	89.32	89.25	89.26	89.23	89.25	89.22	89.28	89.2	89.24	89.25	89.25	89.24	89.25	89.24	89.24	89.33	89.33	89.25	89.22	89.2	89.21	88.65
un 1	Pseudomonas songnenensis L103	89.26	89.33	89.24	89.26	89.33	89.28	89.23	89.22	89.29	89.38	89.52	89.52	89.51	89.54	89.37	89.24	89.52	89.3	89.31	89.35	89.32	89.33	89.34	89.43	89.46	89.51	89.37	89.31	89.34	89.35	89.29	89.32	89.35	89.27	89.33	89.35	89.36	89.36	89.36	89.33	89.37	89.45	89.45	89.36	89.34	89.3	89.32	88.8
un 1	Pseudomonas stutzeri DW2-1	89.28	89.37	89.27	89.3	89.39	89.35	89.27	89.27	89.3	89.39	89.53	89.53	89.52	89.45	89.33	89.29	89.52	89.34	89.34	89.42	89.32	89.34	89.35	89.45	89.51	89.54	89.37	89.34	89.38	89.3	89.35	89.35	89.38	89.29	89.36	89.37	89.37	89.37	89.37	89.39	89.35	89.44	89.44	89.37	89.33	89.31	89.33	88.69
un 2	Pseudomonas stutzeri RCH2	88.07	88.13	88.09	88.13	88.13	88.16	88.08	88.07	88.28	88.24	88.13	88.42	88.3	88.2	88.13	88.06	88.26	88.09	88.09	88.15	88.13	88.16	88.16	88.19	88.19	88.19	88.09	88.18	88.1	88.17	88.07	88.09	88.26	88.11	88.11	88.09	88.09	88.09	88.09	88.13	88.17	88.16	88.17	88.16	88.16	88.08	88.09	88.45
un 2	Pseudomonas sp. SCT	88	88.22	88.05	88.14	88.25	88.17	87.99	88.04	88.19	88.09	88.07	88.19	88.26	88.25	88.18	88.02	88.25	88.16	88.15	88.22	88.21	88.21	88.21	88.07	88.21	88.18	88.07	87.97	88.16	88.13	88.06	88.06	88.11	88.07	88.05	88.07	88.07	88.07	88.06	88.08	88.18	88.25	88.22	88.13	88.16	88.14	88.15	88.38
gv 4	Pseudomonas stutzeri ST27MN3	87.94	88.15	87.9	87.86	87.99	87.92	87.91	87.91	87.98	88.06	87.87	88	87.97	87.96	87.87	87.86	88.05	87.86	87.86	87.92	87.85	87.86	87.92	87.89	87.9	87.99	88.04	87.86	88.04	88.09	88.13	88.1	88.12	87.87	87.94	88.05	88.04	88.05	88.04	87.98	87.92	87.97	87.96	88.03	87.95	87.88	87.91	88.26
gv 4	Pseudomonas stutzeri 19SMN4	88.27	88.25	87.97	88.2	88.22	88.06	87.99	88.01	88.25	88.12	87.94	88.05	88.06	88.08	88.13	88.02	88.06	88.02	88.02	88.1	88.18	88.2	88.02	88.09	88.11	88.13	87.89	88.06	87.99	88.07	87.98	88.1	88.09	87.97	87.98	88.06	88.05	88.06	88.05	88.02	88.1	88.15	88.15	88.08	88.13	88.04	88.05	88.59
gv 9	Pseudomonas stutzeri KC	86.8	86.83	86.82	86.79	86.87	86.82	86.8	86.8	86.88	86.83	86.84	86.81	86.87	86.85	86.8	86.77	86.9	86.8	86.8	86.86	86.8	86.8	86.81	86.83	86.83	86.85	86.81	86.77	86.85	86.88	86.85	86.82	86.88	86.81	86.87	86.88	86.86	86.86	86.86	86.85	86.81	86.82	86.81	86.85	86.84	86.81	86.83	86.93
un 1	Pseudomonas stutzeri KOS6	87.59	87.97	87.53	87.66	87.8	87.65	87.67	87.57	87.8	87.88	87.55	87.51	87.79	87.78	87.64	87.54	87.67	87.7	87.69	87.64	87.71	87.73	87.85	87.61	87.65	87.68	87.7	87.56	87.67	87.78	87.77	87.71	87.87	87.55	87.58	87.74	87.74	87.75	87.74	87.57	87.79	87.74	87.74	87.6	87.79	87.66	87.67	88.1
gv 17	Pseudomonas stutzeri 24a75	88.23	88.61	88.23	88.37	88.55	88.49	88.26	88.33	88.59	88.35	88.06	88.04	88.38	88.39	88.37	88.15	88.28	88.37	88.36	88.42	88.62	88.61	88.72	88.16	88.32	88.14	88.16	88.21	88.09	88.15	88.2	88.38	88.26	88.12	88.16	88.27	88.26	88.26	88.26	88.21	88.25	88.31	88.3	88.17	88.44	88.3	88.3	88
gv 17	Pseudomonas sp. BAY1663	88.04	88.41	88.09	88.02	88.18	88.2	88.12	87.97	88.07	88.54	88.02	87.97	88.18	88.1	88.08	88.08	88.13	88.18	88.17	88.23	88.24	88.23	88.21	88.13	88.05	88.01	88.05	88	87.96	88.16	88.07	88.12	88.12	87.99	87.96	88.08	88.07	88.08	88.07	88.05	88.02	88.03	88.03	88.02	88.06	88	88.02	87.86
gv 7	Pseudomonas stutzeri DCP-Ps1	86.85	86.82	86.89	86.82	86.82	86.73	86.76	86.82	86.91	86.88	87.04	87.13	87.01	86.94	86.91	86.79	86.86	86.91	86.9	86.88	86.87	86.89	87.01	86.83	86.85	87.1	86.92	86.88	86.88	86.9	87.03	86.86	86.92	86.79	86.87	86.88	86.88	86.9	86.88	86.92	86.9	86.89	86.89	86.85	86.85	86.92	86.93	87.07
gv 7	Pseudomonas sp. HMP271	86.84	86.82	86.89	86.81	86.83	86.73	86.75	86.88	86.94	86.88	87.01	87.12	87.01	86.94	86.89	86.83	86.87	86.9	86.9	86.86	86.82	86.85	86.91	86.83	86.88	87.07	86.93	86.89	86.87	86.92	87.01	86.88	86.96	86.83	86.85	86.9	86.9	86.9	86.9	86.94	86.9	86.88	86.9	86.86	86.91	86.88	86.91	87.07
gv 7	Pseudomonas stutzeri XL272	86.91	86.92	86.98	86.91	86.92	86.82	86.8	86.9	86.98	86.93	87.07	86.99	87.09	87	86.93	86.9	86.94	86.97	86.97	86.97	86.9	86.92	87.04	86.9	86.9	87.1	87.02	86.95	86.98	86.94	87.1	86.94	86.92	86.9	86.94	86.96	86.97	86.98	86.97	87.01	86.96	86.95	86.96	86.94	86.95	87	87.02	87.07
gv 7	Pseudomonas stutzeri PheN2	86.91	86.9	86.96	86.86	86.97	86.84	86.81	86.89	87.05	86.97	87.05	87.33	87.02	87.04	86.96	86.86	86.92	86.98	86.98	86.91	86.91	86.95	87.01	86.89	86.87	87.07	86.98	86.98	86.93	86.95	87.11	86.91	87.12	86.87	86.95	86.93	86.94	86.95	86.93	86.97	87.04	87.05	87.07	86.94	87.06	86.99	86.98	87.28
gv 7	Pseudomonas stutzeri KF716	87.05	87.38	87.11	87.06	87.11	86.87	86.92	86.97	87.11	87.78	87	87.1	87.28	87.3	87.07	87.05	86.97	87.03	87.02	87.04	87.02	87.05	87.13	87.12	87.01	87.05	87.16	87.06	87.08	87.41	87.34	87.24	87.37	86.95	86.99	87.29	87.28	87.31	87.28	87.04	87.05	87.06	87.08	87	87.04	87.07	87.08	87.61
gv 7	Pseudomonas sp. JL972	86.56	86.57	86.63	86.6	86.59	86.52	86.56	86.56	86.62	86.65	86.72	86.79	86.82	86.68	86.59	86.54	86.64	86.67	86.67	86.63	86.56	86.58	86.64	86.55	86.59	86.79	86.69	86.59	86.63	86.61	86.74	86.62	86.68	86.58	86.61	86.67	86.67	86.69	86.67	86.65	86.66	86.64	86.65	86.62	86.66	86.67	86.66	86.96
gv 7	Pseudomonas sp. Chol1	86.73	86.91	86.79	86.66	86.91	86.75	86.65	86.86	87.09	86.87	86.99	87.09	86.87	86.95	86.64	86.86	86.91	86.76	86.76	86.97	86.94	86.96	86.99	86.85	86.83	87.07	86.68	86.9	86.91	86.94	87.12	86.76	87.01	86.69	86.97	87.02	87.02	86.82	87.02	86.98	86.75	87.02	87.02	86.92	86.91	86.78	86.96	87.2
gv 7	Pseudomonas stutzeri DSM 50238	86.75	87.03	86.85	86.79	86.8	86.74	86.74	86.71	86.87	87.26	86.88	86.93	87.03	87	86.77	86.76	86.83	86.83	86.84	86.81	86.8	86.82	86.85	86.84	86.78	86.92	87.42	86.83	86.97	87.41	87.05	87.04	87.08	86.72	86.8	87.12	87.12	87.12	87.12	86.88	86.82	86.85	86.86	86.81	86.88	86.84	86.85	87.38
un 4	Pseudomonas stutzeri TS44	86.88	86.91	86.91	86.8	86.94	86.9	86.87	86.84	87.03	86.85	86.82	86.74	86.96	86.93	86.88	86.91	86.88	86.99	87	86.97	87.04	87.06	87	86.86	86.83	86.89	86.74	86.99	86.88	86.93	87.22	86.91	86.98	86.87	86.87	86.96	86.98	86.98	86.97	87	86.93	86.96	86.97	86.95	87.21	86.93	86.95	87.55
gv 6	Pseudomonas stutzeri YC-YH1	86.66	86.96	86.68	86.84	86.73	86.57	86.63	86.76	86.9	87.13	86.47	86.57	86.89	87.13	86.92	86.65	86.74	87.03	87.03	86.92	86.73	86.74	86.68	86.74	86.66	86.67	86.96	86.93	86.86	87.04	87.13	87.12	86.91	86.7	86.82	86.97	86.97	86.97	86.97	86.63	86.71	86.64	86.64	86.64	86.62	86.69	86.68	87.58
gv 6	Pseudomonas balearica SP1402	86.56	87.09	86.59	86.72	86.58	86.59	86.56	86.7	86.84	87.18	86.53	86.76	86.76	86.92	86.71	86.63	86.67	86.95	86.95	86.85	86.73	86.75	86.69	86.62	86.64	86.64	86.98	86.77	86.82	87	87.08	86.8	86.95	86.69	86.8	86.93	86.94	86.94	86.93	86.67	86.8	86.68	86.7	86.65	86.96	86.64	86.62	87.23
gv 6	Pseudomonas balearica st101	86.55	86.63	86.57	86.68	86.65	86.58	86.57	86.52	86.69	86.88	86.49	86.66	86.86	86.72	86.7	86.64	86.64	86.75	86.74	86.7	86.62	86.65	86.69	86.69	86.58	86.71	86.6	86.63	86.61	86.76	86.64	86.59	86.68	86.67	86.75	86.66	86.67	86.68	86.67	86.67	86.71	86.61	86.63	86.58	86.66	86.66	86.67	87.22
gv 6	Pseudomonas balearica LS401	86.65	86.92	86.58	86.77	86.7	86.61	86.66	86.67	86.85	87.04	86.55	86.76	86.77	86.81	86.74	86.61	86.67	86.91	86.91	86.85	86.7	86.72	86.77	86.6	86.59	86.69	86.94	86.82	86.86	86.98	87	86.75	86.88	86.71	86.81	86.95	86.94	86.97	86.95	86.7	86.66	86.58	86.58	86.71	86.79	86.71	86.72	87.34
un 5	Pseudomonas xanthomarina LMG 23572	84.74	84.78	84.74	84.78	84.92	84.72	84.79	84.78	84.93	85.22	84.74	85.2	84.98	84.89	84.79	84.7	84.9	84.77	84.76	84.75	84.74	84.75	84.87	84.94	84.87	84.86	84.71	84.74	84.78	84.93	84.85	84.75	84.98	84.77	84.71	84.83	84.83	84.82	84.84	84.82	84.83	84.71	84.71	84.78	84.77	84.82	84.83	85.37
un 5	Pseudomonas xanthomarina DSM 18231	84.72	84.75	84.71	84.76	84.89	84.7	84.77	84.74	84.82	85.19	84.71	85.01	84.95	84.85	84.75	84.67	84.87	84.73	84.73	84.75	84.71	84.71	84.88	84.91	84.83	84.82	84.71	84.71	84.79	84.91	84.83	84.74	84.86	84.75	84.68	84.81	84.79	84.8	84.81	84.8	84.8	84.68	84.68	84.74	84.73	84.78	84.8	85.35
un 6	Pseudomonas stutzeri SDM-LAC	84.94	84.95	84.82	84.94	84.92	84.89	84.86	84.95	85.05	84.79	84.69	85.05	84.85	84.82	84.88	84.85	84.85	84.94	84.94	84.85	84.92	84.93	84.97	84.72	84.79	84.9	84.68	84.82	84.88	84.72	84.82	84.8	85.06	84.87	84.79	84.8	84.79	84.8	84.79	84.79	84.8	84.72	84.72	84.77	84.78	84.95	84.94	84.95
gv 15	Pseudomonas stutzeri NP_8Ht	84.8	84.81	84.69	84.8	84.79	84.77	84.76	84.77	84.81	85.01	84.65	84.67	84.74	84.72	84.75	84.85	84.85	84.81	84.81	84.82	84.85	84.86	84.84	84.68	84.72	84.73	84.68	84.66	84.66	84.73	84.67	84.57	84.78	84.79	84.69	84.79	84.79	84.78	84.79	84.73	84.67	84.63	84.63	84.67	84.7	84.85	84.86	85.13
gv 15	Pseudomonas sp. 9Ag	84.66	84.68	84.68	84.7	84.79	84.64	84.69	84.66	84.75	84.74	84.68	84.69	84.75	84.75	84.71	84.62	84.86	84.65	84.65	84.61	84.69	84.68	84.85	84.65	84.67	84.76	84.65	84.65	84.7	84.67	84.8	84.61	84.69	84.67	84.68	84.78	84.76	84.77	84.77	84.69	84.67	84.61	84.61	84.65	84.66	84.71	84.72	84.86
gv 15	Pseudomonas stutzeri 4C29	84.65	84.62	84.64	84.63	84.74	84.57	84.64	84.61	84.7	84.71	84.62	84.69	84.66	84.69	84.68	84.61	84.8	84.6	84.61	84.61	84.63	84.62	84.81	84.6	84.63	84.75	84.69	84.59	84.62	84.62	84.75	84.57	84.64	84.63	84.62	84.73	84.71	84.71	84.71	84.67	84.63	84.61	84.6	84.67	84.65	84.7	84.71	84.71
gv 18*	Pseudomonas sp. Choline-3u-10	84.74	84.91	84.85	85.01	84.88	84.78	84.7	84.93	84.99	85.28	85.03	85.21	85.14	85.45	84.77	84.78	84.97	84.74	84.74	84.66	84.97	84.98	85	85	84.93	85.17	84.7	84.99	84.73	85.14	84.9	84.9	85.02	84.78	84.83	84.91	84.91	84.89	84.91	84.73	84.91	84.78	84.75	84.83	84.88	84.83	84.85	85.98
gv 18*	Pseudomonas sp. 10B238	84.67	84.76	84.82	84.87	84.77	84.71	84.69	84.8	85.02	85.17	84.6	84.62	84.94	85.32	84.65	84.65	84.88	84.63	84.63	84.61	85.03	85.03	84.93	84.88	84.7	84.8	84.64	85.04	84.67	85.07	84.82	84.66	84.76	84.76	84.71	84.72	84.71	84.71	84.71	84.68	84.77	84.6	84.6	84.78	84.89	84.77	84.77	85.91
gv 18*	Pseudomonas stutzeri 273	84.74	85.33	84.76	84.8	84.92	84.74	84.71	84.99	85.01	85.47	84.61	84.61	84.97	85.04	84.65	84.68	84.85	84.72	84.74	84.65	85.27	85.28	84.95	84.83	84.74	84.65	85.35	84.87	84.98	85.64	85.15	85.02	85.15	84.75	84.76	85.04	85.04	85.04	85.04	84.7	84.77	84.62	84.62	84.81	84.88	84.78	84.76	85.97
gv 18*	Pseudomonas zhaodongensis SST2	84.96	85.06	84.68	85.04	84.82	84.75	84.75	84.84	85.14	85.09	84.62	84.58	84.92	85.31	85.12	84.97	84.8	84.83	84.84	84.87	85.17	85.16	84.86	84.74	84.84	84.75	84.6	84.87	84.78	85.1	84.82	84.88	84.66	84.81	84.7	84.76	84.75	84.74	84.75	84.73	84.69	84.93	84.9	84.71	84.99	84.82	84.84	85.79
un 7	Pseudomonas zhaodongensis NEAU-ST5-21	84.49	84.48	84.46	84.5	84.64	84.52	84.42	84.5	84.6	84.52	84.48	84.79	84.61	84.51	84.48	84.39	84.44	84.46	84.47	84.41	84.47	84.49	84.58	84.44	84.47	84.59	84.41	84.51	84.48	84.44	84.54	84.49	84.63	84.5	84.55	84.58	84.56	84.57	84.57	84.5	84.49	84.51	84.51	84.49	84.49	84.5	84.51	84.72
gv 14	Pseudomonas stutzeri MF28	85.22	85.2	85.21	85.16	85.16	85.28	85.22	85.23	85.39	85.41	85.2	85.2	85.4	85.3	85.28	85.21	85.23	85.19	85.2	85.18	85.33	85.33	85.25	85.36	85.26	85.24	85.2	85.24	85.16	85.32	85.19	85.2	85.26	85.2	85.16	85.26	85.26	85.26	85.26	85.26	85.2	85.14	85.15	85.22	85.28	85.27	85.25	85.93
gv 14	Pseudomonas stutzeri 28a3	85.22	85.35	85.31	85.23	85.37	85.27	85.27	85.24	85.44	85.4	85.22	85.39	85.41	85.37	85.39	85.28	85.36	85.26	85.26	85.2	85.34	85.34	85.32	85.33	85.27	85.32	85.17	85.26	85.21	85.33	85.25	85.22	85.21	85.26	85.19	85.27	85.27	85.28	85.27	85.31	85.33	85.23	85.25	85.24	85.32	85.28	85.28	85.62
gv 14	Pseudomonas stutzeri DSM 17088	85.22	85.22	85.24	85.22	85.31	85.24	85.22	85.28	85.26	85.42	85.2	85.2	85.42	85.34	85.25	85.26	85.28	85.24	85.24	85.17	85.31	85.32	85.45	85.36	85.27	85.31	85.24	85.28	85.26	85.37	85.35	85.23	85.23	85.22	85.24	85.27	85.27	85.27	85.27	85.26	85.24	85.23	85.23	85.2	85.25	85.25	85.25	85.56
un 8	Pseudomonas stutzeri NT0128	84.82	84.73	85	85.04	84.77	84.74	84.96	84.72	84.72	85.07	84.99	84.98	85.07	84.79	84.98	85.02	84.87	85	85	84.81	84.85	85.06	85.51	85.02	84.98	85.61	85.24	85	85.53	84.81	85.53	84.94	85.05	84.89	84.92	84.8	85.04	85.06	85.05	84.8	85.02	84.76	84.95	85.02	84.85	85.07	85.07	84.81
un 9	Pseudomonas stutzeri 28a24	84.68	84.68	84.73	84.64	84.91	84.72	84.68	84.78	84.63	84.67	84.71	84.67	84.69	84.66	84.66	84.69	84.75	84.71	84.71	84.66	84.65	84.72	84.7	84.7	84.71	84.77	84.76	84.71	84.65	84.7	84.68	84.67	84.73	84.67	84.74	84.66	84.63	84.64	84.64	84.65	84.75	84.66	84.66	84.74	84.7	84.7	84.64	84.71
un 10	Pseudomonas stutzeri PM101005	85.32	85.05	84.88	84.89	85.07	84.9	84.95	85.02	85.36	85.36	84.86	85.54	85.25	85.08	84.94	84.86	85.06	84.86	84.87	84.72	85.6	85.61	85.03	86.01	84.94	85.1	84.78	85.08	84.88	85.2	85.04	84.9	85.18	84.89	84.93	84.88	84.87	84.88	84.88	84.94	85.28	84.88	84.88	84.95	85.1	84.94	84.93	87.44
gv 12*	Pseudomonas sp. IC_126	84.98	84.98	84.97	85.02	85.16	84.94	84.97	84.98	85.08	85.31	84.91	84.91	85.02	85.06	84.94	85	85.05	84.97	84.97	84.9	85.04	85.02	85.1	84.99	84.95	85.06	84.95	84.95	85.06	84.99	85.07	85.02	84.95	84.99	84.95	85	84.99	85.01	85	84.96	84.99	85.01	85	85.05	84.99	85.03	85.03	85.29
un 11	Pseudomonas saudiphocaensis PS_399	85.08	84.99	85.04	85.07	85.11	85.09	84.96	85.05	85.01	85.08	85.02	85.04	85.11	85.05	85.11	85	85.09	85.06	85.05	85.01	85.08	85.09	85.09	85.1	85.11	85.12	85.08	85.13	85.03	85.06	85.08	85.05	85.01	85.04	85.11	85.11	85.1	85.11	85.1	85.07	85.09	85.06	85.06	85.04	85.08	85.08	85.1	85.18
un 11	Pseudomonas saudiphocaensis 20_BN	85.14	85.05	85.2	85.19	85.2	85.14	85.12	85.11	85.21	85.06	85.1	85.3	85.16	85.19	85.23	85.1	85.3	85.09	85.09	85.08	85.3	85.3	85.2	85.12	85.18	85.18	85.14	85.26	85.05	85.14	85.12	85.23	85.48	85.2	85.15	85.32	85.31	85.32	85.33	85.06	85.32	85.21	85.21	85.16	85.09	85.39	85.42	85.23
gv 8	Pseudomonas stutzeri NCTC10473	85.72	85.81	85.71	85.84	85.92	85.8	85.74	85.76	85.97	85.68	85.67	85.94	85.87	85.83	85.78	85.71	85.74	85.8	85.8	85.75	85.82	85.84	85.88	85.7	85.83	85.92	85.67	85.76	85.7	85.67	85.72	85.76	85.82	85.75	85.73	85.72	85.73	85.73	85.73	85.72	85.78	85.8	85.8	85.68	85.84	85.76	85.77	85.82
gv 8	Pseudomonas stutzeri DSM 10701	85.77	85.83	85.73	85.88	85.96	85.88	85.76	85.79	85.82	85.73	85.74	85.72	85.87	85.84	85.82	85.74	85.81	85.82	85.82	85.72	85.8	85.81	85.92	85.73	85.84	85.9	85.71	85.81	85.69	85.71	85.73	85.73	85.72	85.8	85.75	85.75	85.75	85.75	85.74	85.72	85.83	85.82	85.82	85.74	85.85	85.85	85.82	85.73
gv 8	Pseudomonas sp. s199	85.96	85.93	86.03	86.14	86.04	85.93	85.97	86.13	86.25	86.05	85.59	85.65	86.17	86.11	85.98	85.93	85.96	86.02	86.01	85.84	86.23	86.23	86.06	86.15	85.98	85.73	85.78	86.13	85.8	86.07	85.99	85.96	86.03	86.04	85.94	85.97	85.96	85.97	85.96	85.9	85.94	85.99	85.99	85.99	85.9	85.92	85.92	86.13
gv 8	Pseudomonas sp. GL14	85.75	85.83	85.87	85.95	85.95	85.89	85.76	85.93	86.08	85.64	85.59	85.82	85.97	85.84	85.88	85.73	85.9	85.85	85.85	85.81	86.01	86.02	86.02	85.79	85.87	86.03	85.8	85.95	85.68	85.7	85.74	85.84	85.91	85.79	85.76	85.74	85.74	85.74	85.73	85.75	85.83	85.88	85.88	85.84	85.86	85.89	85.89	86.04
gv 8	Pseudomonas sp. TTU2014-066ASC	85.94	86.07	85.96	86.11	86.14	85.94	85.98	86.03	86.37	85.86	85.61	85.9	86.15	86.03	86.08	86.02	85.96	86.01	86	85.96	86.2	86.2	86.1	85.85	86.07	85.95	85.82	86.03	85.77	85.82	85.8	86.05	86.04	85.91	85.87	85.91	85.92	85.93	85.9	85.88	86.03	86.05	86.07	85.89	86.1	86.04	86	86.13
gv 8	Pseudomonas sp. TTU2014-096BSC	85.72	85.76	85.73	85.8	85.84	85.71	85.77	85.72	85.69	85.65	85.72	85.68	85.73	85.74	85.71	85.68	85.74	85.66	85.66	85.62	85.71	85.72	85.78	85.67	85.71	85.74	85.65	85.75	85.74	85.69	85.68	85.73	85.7	85.69	85.68	85.76	85.74	85.76	85.75	85.67	85.63	85.68	85.68	85.68	85.69	85.73	85.72	85.61
gv 8	Pseudomonas xanthomarina UASWS0955	85.91	85.99	85.98	86	86.04	85.91	85.98	85.93	86.16	86.05	85.61	85.85	86.1	86.13	85.94	85.98	85.93	85.94	85.93	85.91	85.99	85.99	86.06	86.06	85.97	85.8	85.76	85.99	85.73	86.12	85.84	85.93	85.99	85.97	85.87	85.92	85.92	85.92	85.92	85.94	85.91	85.92	85.93	85.94	86	85.88	85.89	86.1
Note: The lower triangle displays ANI values, and the upper triangle shows the dDDH values.
[truncated: 75 more columns]

## Sheet: TETRA
		0	0	0	1	2	3	4	5	6	7	8	9	10	11	12	13	14	15	16	17	18	19	20	21	22	23	24	25	26	27	28	29	30	31	32	33	34	35	36	37	38	39	40	41	42	43	44	45
		tree_order	Strain_name_short	color_类	P. stutzeri PS_128	P. stutzeri A1501	P. stutzeri KMS 55	P. stutzeri PS_138	P. stutzeri B1SMN1	P. stutzeri PS_050	P. stutzeri PS_066	P. stutzeri 267_PSTU	P. stutzeri AK6	P. stutzeri XLDN-R	P. stutzeri SGAir0442	P. stutzeri PS_376	P. stutzeri PS_125	P. stutzeri PS_075	P. stutzeri PS_027	P. stutzeri PS_257	P. stutzeri PS_366	P. stutzeri NT0124	P. stutzeri ODKF13	P. stutzeri LH-42	P. stutzeri 40D2	P. stutzeri SLG510A3-8	P. stutzeri 1W1-1A	P. stutzeri T13	P. stutzeri AR9-4	P. stutzeri ATCC 17587	P. stutzeri DSM 4166	P. stutzeri CM14	P. stutzeri CM	P. stutzeri CGMCC 1.1803	P. stutzeri NCTC10450	P. stutzeri 19	P. stutzeri PS_151	P. stutzeri PS_001	P. stutzeri PS_211	P. stutzeri 1223_PMEN	P. stutzeri PS_377	P. stutzeri C2	P. stutzeri PS_110	P. stutzeri PS_197	P. stutzeri PS_234	P. stutzeri PS_130	P. stutzeri PS_133	P. stutzeri PS_131	P. stutzeri PS_134
		0	0	0	1	1	1	1	1	1	1	1	1	1	1	1	1	1	1	1	1	1	1	1	1	1	1	1	1	1	1	1	1	1	1	1	1	1	1	1	1	1	1	1	1	1	1	1	1
1	Pseudomonas stutzeri PS_128	1	P. stutzeri PS_128	1	0	0.99966	0.99964	0.99976	0.99886	0.99964	0.99974	0.99974	0.99971	0.99971	0.99967	0.99977	0.99974	0.99978	0.99971	0.99971	0.99971	0.99958	0.99959	0.99969	0.99963	0.99968	0.99968	0.99965	0.99965	0.99977	0.99975	0.99981	0.9998	0.99963	0.99952	0.99921	0.99976	0.99976	0.99977	0.9997	0.99975	0.99973	0.99969	0.9998	0.99972	0.99976	0.99976	0.99976	0.99976
1	Pseudomonas stutzeri A1501	2	P. stutzeri A1501	1	0.99966	0	0.99959	0.99969	0.99877	0.9995	0.99966	0.99969	0.99968	0.99959	0.9997	0.9996	0.99958	0.99973	0.99968	0.99965	0.99965	0.99943	0.99934	0.99957	0.99948	0.99953	0.99956	0.99949	0.99955	0.9996	0.99965	0.99971	0.99971	0.99964	0.99943	0.99912	0.99962	0.99965	0.99967	0.99957	0.99967	0.99956	0.99959	0.99961	0.99967	0.99969	0.99969	0.99969	0.99968
1	Pseudomonas stutzeri KMS 55	3	P. stutzeri KMS 55	1	0.99964	0.99959	0	0.99951	0.99894	0.99966	0.99954	0.99965	0.99946	0.9996	0.99948	0.99954	0.99951	0.99956	0.99962	0.99963	0.99962	0.99918	0.99933	0.99943	0.99968	0.99941	0.99942	0.99949	0.99946	0.99959	0.99953	0.99962	0.99962	0.99961	0.99924	0.99929	0.99963	0.99968	0.99969	0.99957	0.99949	0.99955	0.99937	0.99964	0.9996	0.99951	0.99951	0.99951	0.9995
1	Pseudomonas stutzeri PS_138	4	P. stutzeri PS_138	1	0.99976	0.99969	0.99951	0	0.99876	0.99953	0.99978	0.99966	0.99968	0.99968	0.99978	0.99975	0.99968	0.99978	0.99973	0.99967	0.99968	0.99961	0.99959	0.99975	0.99956	0.9997	0.99976	0.99967	0.99964	0.99976	0.99971	0.99973	0.99972	0.99955	0.99959	0.99912	0.99975	0.99971	0.99969	0.99966	0.99969	0.99977	0.99966	0.99977	0.99973	0.99974	0.99974	0.99974	0.99974
1	Pseudomonas stutzeri B1SMN1	5	P. stutzeri B1SMN1	1	0.99886	0.99877	0.99894	0.99876	0	0.99895	0.9985	0.99888	0.99854	0.99902	0.99873	0.99846	0.99904	0.99864	0.99883	0.99897	0.99898	0.99826	0.99821	0.99862	0.99891	0.99853	0.99851	0.9987	0.99858	0.99883	0.99884	0.99892	0.99892	0.99896	0.99854	0.9996	0.99885	0.99883	0.99879	0.99883	0.99893	0.99845	0.99844	0.9987	0.99897	0.99863	0.99863	0.99863	0.99863
1	Pseudomonas stutzeri PS_050	6	P. stutzeri PS_050	1	0.99964	0.9995	0.99966	0.99953	0.99895	0	0.99929	0.9997	0.9993	0.99964	0.99936	0.99946	0.99961	0.9994	0.99954	0.99967	0.99967	0.99905	0.99927	0.99937	0.99965	0.99938	0.99933	0.99942	0.99936	0.99949	0.99952	0.99953	0.99952	0.99944	0.99905	0.99929	0.99964	0.99967	0.99964	0.99959	0.99939	0.99943	0.99909	0.99955	0.99948	0.9994	0.9994	0.9994	0.9994
1	Pseudomonas stutzeri PS_066	7	P. stutzeri PS_066	1	0.99974	0.99966	0.99954	0.99978	0.9985	0.99929	0	0.99964	0.99975	0.99956	0.99979	0.99972	0.99954	0.9998	0.99969	0.99961	0.99962	0.99964	0.99962	0.99965	0.9995	0.99963	0.99972	0.99963	0.99963	0.99971	0.99963	0.99974	0.99974	0.99953	0.9996	0.99898	0.99962	0.99963	0.99965	0.99955	0.99967	0.99975	0.99979	0.99977	0.99969	0.99978	0.99979	0.99979	0.99979
1	Pseudomonas stutzeri 267_PSTU	8	P. stutzeri 267_PSTU	1	0.99974	0.99969	0.99965	0.99966	0.99888	0.9997	0.99964	0	0.99975	0.99968	0.99963	0.99969	0.99967	0.99969	0.99964	0.99975	0.99975	0.99949	0.99948	0.99962	0.99962	0.99964	0.99959	0.9996	0.99957	0.99966	0.99966	0.99969	0.99969	0.99962	0.99948	0.9993	0.99973	0.99971	0.99974	0.99969	0.99965	0.99962	0.99955	0.99971	0.99974	0.9997	0.9997	0.9997	0.99969
1	Pseudomonas stutzeri AK6	9	P. stutzeri AK6	1	0.99971	0.99968	0.99946	0.99968	0.99854	0.9993	0.99975	0.99975	0	0.99961	0.99973	0.99971	0.99954	0.99975	0.99967	0.99966	0.99966	0.99967	0.99954	0.99965	0.99943	0.99965	0.99974	0.99958	0.9996	0.99966	0.99968	0.99972	0.99972	0.99951	0.99966	0.999	0.99959	0.99958	0.99962	0.99959	0.99978	0.99969	0.99981	0.99972	0.99974	0.99977	0.99978	0.99978	0.99977
1	Pseudomonas stutzeri XLDN-R	10	P. stutzeri XLDN-R	1	0.99971	0.99959	0.9996	0.99968	0.99902	0.99964	0.99956	0.99968	0.99961	0	0.99962	0.99968	0.9998	0.9997	0.99972	0.99978	0.99978	0.99941	0.99955	0.9996	0.99972	0.9996	0.99959	0.9996	0.99967	0.9997	0.99966	0.9997	0.9997	0.9996	0.9994	0.99933	0.9997	0.99976	0.99974	0.99972	0.99962	0.99966	0.9995	0.99968	0.99965	0.99968	0.99968	0.99968	0.99968
1	Pseudomonas stutzeri SGAir0442	11	P. stutzeri SGAir0442	1	0.99967	0.9997	0.99948	0.99978	0.99873	0.99936	0.99979	0.99963	0.99973	0.99962	0	0.99967	0.9996	0.99973	0.99973	0.99967	0.99967	0.9996	0.99952	0.99969	0.99955	0.99961	0.99975	0.99955	0.99956	0.99969	0.99968	0.99973	0.99973	0.9996	0.99962	0.99918	0.99963	0.9996	0.99962	0.99963	0.9997	0.99972	0.99972	0.99972	0.99973	0.99978	0.99978	0.99978	0.99978
1	Pseudomonas stutzeri PS_376	12	P. stutzeri PS_376	1	0.99977	0.9996	0.99954	0.99975	0.99846	0.99946	0.99972	0.99969	0.99971	0.99968	0.99967	0	0.99963	0.99974	0.99965	0.99955	0.99956	0.99967	0.99968	0.99967	0.99952	0.99975	0.9997	0.99964	0.9996	0.99976	0.99961	0.99964	0.99963	0.99964	0.99959	0.99894	0.99979	0.99973	0.99977	0.99971	0.99969	0.99979	0.99969	0.99978	0.99964	0.99979	0.99979	0.99979	0.99979
1	Pseudomonas stutzeri PS_125	13	P. stutzeri PS_125	1	0.99974	0.99958	0.99951	0.99968	0.99904	0.99961	0.99954	0.99967	0.99954	0.9998	0.9996	0.99963	0	0.99968	0.99961	0.99971	0.99971	0.99947	0.99959	0.99966	0.99964	0.99973	0.99962	0.99965	0.99966	0.99974	0.99971	0.99971	0.99971	0.99955	0.99941	0.99933	0.99971	0.99965	0.99968	0.99974	0.99963	0.99966	0.99949	0.99968	0.99967	0.99968	0.99968	0.99968	0.99968
1	Pseudomonas stutzeri PS_075	14	P. stutzeri PS_075	1	0.99978	0.99973	0.99956	0.99978	0.99864	0.9994	0.9998	0.99969	0.99975	0.9997	0.99973	0.99974	0.99968	0	0.99972	0.99963	0.99964	0.99964	0.99957	0.99976	0.9996	0.99973	0.99975	0.99968	0.99973	0.99975	0.99975	0.99977	0.99977	0.99964	0.99962	0.99907	0.99967	0.9997	0.99975	0.99966	0.99969	0.99977	0.99975	0.99971	0.99971	0.99976	0.99977	0.99977	0.99976
1	Pseudomonas stutzeri PS_027	15	P. stutzeri PS_027	1	0.99971	0.99968	0.99962	0.99973	0.99883	0.99954	0.99969	0.99964	0.99967	0.99972	0.99973	0.99965	0.99961	0.99972	0	0.99972	0.99972	0.99945	0.9995	0.99956	0.99956	0.99958	0.99961	0.9996	0.99964	0.99964	0.99962	0.9997	0.99969	0.99961	0.99936	0.9992	0.99971	0.99968	0.99969	0.9996	0.99968	0.99964	0.99962	0.99974	0.9997	0.99965	0.99966	0.99965	0.99965
1	Pseudomonas stutzeri PS_257	16	P. stutzeri PS_257	1	0.99971	0.99965	0.99963	0.99967	0.99897	0.99967	0.99961	0.99975	0.99966	0.99978	0.99967	0.99955	0.99971	0.99963	0.99972	0	1	0.99941	0.99949	0.99958	0.99967	0.99956	0.99966	0.99955	0.99961	0.99967	0.99965	0.99973	0.99973	0.99951	0.99936	0.99935	0.99962	0.99969	0.99969	0.99964	0.99963	0.9996	0.99955	0.99975	0.9997	0.99961	0.99961	0.99961	0.99961
1	Pseudomonas stutzeri PS_366	17	P. stutzeri PS_366	1	0.99971	0.99965	0.99962	0.99968	0.99898	0.99967	0.99962	0.99975	0.99966	0.99978	0.99967	0.99956	0.99971	0.99964	0.99972	1	0	0.99941	0.99949	0.99959	0.99967	0.99956	0.99966	0.99955	0.99961	0.99967	0.99965	0.99973	0.99973	0.99952	0.99937	0.99935	0.99963	0.99969	0.99969	0.99964	0.99963	0.99961	0.99956	0.99975	0.9997	0.99961	0.99962	0.99962	0.99961
1	Pseudomonas stutzeri NT0124	18	P. stutzeri NT0124	1	0.99958	0.99943	0.99918	0.99961	0.99826	0.99905	0.99964	0.99949	0.99967	0.99941	0.9996	0.99967	0.99947	0.99964	0.99945	0.99941	0.99941	0	0.99967	0.99966	0.99924	0.9997	0.99978	0.99957	0.99959	0.99969	0.99964	0.99957	0.99957	0.9993	0.99962	0.99879	0.99945	0.99943	0.9995	0.99953	0.99965	0.99972	0.9997	0.99965	0.99954	0.99966	0.99966	0.99967	0.99966
1	Pseudomonas stutzeri ODKF13	19	P. stutzeri ODKF13	1	0.99959	0.99934	0.99933	0.99959	0.99821	0.99927	0.99962	0.99948	0.99954	0.99955	0.99952	0.99968	0.99959	0.99957	0.9995	0.99949	0.99949	0.99967	0	0.99967	0.99943	0.99975	0.99969	0.99958	0.99951	0.99968	0.99953	0.99958	0.99957	0.99933	0.99939	0.99881	0.99957	0.99948	0.99954	0.99957	0.99959	0.99969	0.99951	0.99965	0.99947	0.99961	0.99961	0.99961	0.9996
1	Pseudomonas stutzeri LH-42	20	P. stutzeri LH-42	1	0.99969	0.99957	0.99943	0.99975	0.99862	0.99937	0.99965	0.99962	0.99965	0.9996	0.99969	0.99967	0.99966	0.99976	0.99956	0.99958	0.99959	0.99966	0.99967	0	0.99954	0.9998	0.99978	0.9997	0.99969	0.99975	0.99975	0.99972	0.99971	0.99953	0.99958	0.9991	0.99959	0.99962	0.99966	0.99963	0.99965	0.99971	0.99962	0.99964	0.99966	0.99965	0.99966	0.99966	0.99965
1	Pseudomonas stutzeri 40D2	21	P. stutzeri 40D2	1	0.99963	0.99948	0.99968	0.99956	0.99891	0.99965	0.9995	0.99962	0.99943	0.99972	0.99955	0.99952	0.99964	0.9996	0.99956	0.99967	0.99967	0.99924	0.99943	0.99954	0	0.99949	0.99945	0.99946	0.99945	0.99953	0.99954	0.99956	0.99956	0.99952	0.99923	0.99937	0.99964	0.99976	0.99974	0.99966	0.99949	0.99954	0.99925	0.99961	0.99955	0.99949	0.9995	0.99949	0.9995
1	Pseudomonas stutzeri SLG510A3-8	22	P. stutzeri SLG510A3-8	1	0.99968	0.99953	0.99941	0.9997	0.99853	0.99938	0.99963	0.99964	0.99965	0.9996	0.99961	0.99975	0.99973	0.99973	0.99958	0.99956	0.99956	0.9997	0.99975	0.9998	0.99949	0	0.99972	0.99963	0.99962	0.99974	0.99967	0.99965	0.99965	0.99945	0.9995	0.99897	0.99962	0.99959	0.99966	0.99966	0.99968	0.99966	0.99962	0.99971	0.99964	0.99967	0.99967	0.99967	0.99967
1	Pseudomonas stutzeri 1W1-1A	23	P. stutzeri 1W1-1A	1	0.99968	0.99956	0.99942	0.99976	0.99851	0.99933	0.99972	0.99959	0.99974	0.99959	0.99975	0.9997	0.99962	0.99975	0.99961	0.99966	0.99966	0.99978	0.99969	0.99978	0.99945	0.99972	0	0.99965	0.99969	0.99976	0.99976	0.99973	0.99973	0.9995	0.99968	0.99896	0.99952	0.99953	0.99956	0.9996	0.99974	0.99976	0.99972	0.99972	0.99965	0.99972	0.99973	0.99972	0.99972
1	Pseudomonas stutzeri T13	24	P. stutzeri T13	1	0.99965	0.99949	0.99949	0.99967	0.9987	0.99942	0.99963	0.9996	0.99958	0.9996	0.99955	0.99964	0.99965	0.99968	0.9996	0.99955	0.99955	0.99957	0.99958	0.9997	0.99946	0.99963	0.99965	0	0.99976	0.99968	0.99961	0.99967	0.99967	0.99945	0.99954	0.99913	0.9996	0.99957	0.99961	0.99956	0.99962	0.99971	0.99957	0.99968	0.99975	0.99961	0.99962	0.99962	0.99961
1	Pseudomonas stutzeri AR9-4	25	P. stutzeri AR9-4	1	0.99965	0.99955	0.99946	0.99964	0.99858	0.99936	0.99963	0.99957	0.9996	0.99967	0.99956	0.9996	0.99966	0.99973	0.99964	0.99961	0.99961	0.99959	0.99951	0.99969	0.99945	0.99962	0.99969	0.99976	0	0.99967	0.99963	0.99964	0.99963	0.9994	0.99938	0.99898	0.99952	0.99956	0.99959	0.99945	0.99952	0.99967	0.99959	0.99962	0.99962	0.99956	0.99957	0.99957	0.99956
1	Pseudomonas stutzeri ATCC 17587	26	P. stutzeri ATCC 17587	1	0.99977	0.9996	0.99959	0.99976	0.99883	0.99949	0.99971	0.99966	0.99966	0.9997	0.99969	0.99976	0.99974	0.99975	0.99964	0.99967	0.99967	0.99969	0.99968	0.99975	0.99953	0.99974	0.99976	0.99968	0.99967	0	0.99978	0.99977	0.99977	0.99962	0.99962	0.99921	0.99971	0.99966	0.99969	0.99971	0.99974	0.99973	0.99967	0.99977	0.9997	0.99977	0.99977	0.99977	0.99976
1	Pseudomonas stutzeri DSM 4166	27	P. stutzeri DSM 4166	1	0.99975	0.99965	0.99953	0.99971	0.99884	0.99952	0.99963	0.99966	0.99968	0.99966	0.99968	0.99961	0.99971	0.99975	0.99962	0.99965	0.99965	0.99964	0.99953	0.99975	0.99954	0.99967	0.99976	0.99961	0.99963	0.99978	0	0.99985	0.99985	0.99957	0.99955	0.99919	0.99955	0.99966	0.99968	0.99969	0.99972	0.9997	0.99957	0.99972	0.99968	0.9997	0.99971	0.99971	0.9997
1	Pseudomonas stutzeri CM14	28	P. stutzeri CM14	1	0.99981	0.99971	0.99962	0.99973	0.99892	0.99953	0.99974	0.99969	0.99972	0.9997	0.99973	0.99964	0.99971	0.99977	0.9997	0.99973	0.99973	0.99957	0.99958	0.99972	0.99956	0.99965	0.99973	0.99967	0.99964	0.99977	0.99985	0	1	0.99959	0.99962	0.99924	0.99961	0.99966	0.99967	0.99968	0.99978	0.99971	0.9997	0.99979	0.99977	0.99977	0.99977	0.99977	0.99977
1	Pseudomonas stutzeri CM	29	P. stutzeri CM	1	0.9998	0.99971	0.99962	0.99972	0.99892	0.99952	0.99974	0.99969	0.99972	0.9997	0.99973	0.99963	0.99971	0.99977	0.99969	0.99973	0.99973	0.99957	0.99957	0.99971	0.99956	0.99965	0.99973	0.99967	0.99963	0.99977	0.99985	1	0	0.99959	0.99962	0.99925	0.9996	0.99966	0.99967	0.99968	0.99978	0.99971	0.9997	0.99979	0.99977	0.99977	0.99977	0.99977	0.99977
1	Pseudomonas stutzeri CGMCC 1.1803	30	P. stutzeri CGMCC 1.1803	1	0.99963	0.99964	0.99961	0.99955	0.99896	0.99944	0.99953	0.99962	0.99951	0.9996	0.9996	0.99964	0.99955	0.99964	0.99961	0.99951	0.99952	0.9993	0.99933	0.99953	0.99952	0.99945	0.9995	0.99945	0.9994	0.99962	0.99957	0.99959	0.99959	0	0.99951	0.9993	0.99969	0.99964	0.99966	0.99971	0.99962	0.99953	0.99948	0.99956	0.99955	0.99967	0.99968	0.99967	0.99967
1	Pseudomonas stutzeri NCTC10450	31	P. stutzeri NCTC10450	1	0.99952	0.99943	0.99924	0.99959	0.99854	0.99905	0.9996	0.99948	0.99966	0.9994	0.99962	0.99959	0.99941	0.99962	0.99936	0.99936	0.99937	0.99962	0.99939	0.99958	0.99923	0.9995	0.99968	0.99954	0.99938	0.99962	0.99955	0.99962	0.99962	0.99951	0	0.99888	0.99943	0.99938	0.9994	0.99954	0.99967	0.99965	0.99967	0.99954	0.99958	0.99971	0.99971	0.99971	0.99971
1	Pseudomonas stutzeri 19	32	P. stutzeri 19	1	0.99921	0.99912	0.99929	0.99912	0.9996	0.99929	0.99898	0.9993	0.999	0.99933	0.99918	0.99894	0.99933	0.99907	0.9992	0.99935	0.99935	0.99879	0.99881	0.9991	0.99937	0.99897	0.99896	0.99913	0.99898	0.99921	0.99919	0.99924	0.99925	0.9993	0.99888	0	0.99926	0.99926	0.99924	0.99924	0.99922	0.99903	0.99883	0.99915	0.99932	0.99904	0.99904	0.99904	0.99904
1	Pseudomonas stutzeri PS_151	33	P. stutzeri PS_151	1	0.99976	0.99962	0.99963	0.99975	0.99885	0.99964	0.99962	0.99973	0.99959	0.9997	0.99963	0.99979	0.99971	0.99967	0.99971	0.99962	0.99963	0.99945	0.99957	0.99959	0.99964	0.99962	0.99952	0.9996	0.99952	0.99971	0.99955	0.99961	0.9996	0.99969	0.99943	0.99926	0	0.99976	0.99979	0.99976	0.99961	0.99969	0.9995	0.99972	0.9997	0.99973	0.99973	0.99973	0.99973
1	Pseudomonas stutzeri PS_001	34	P. stutzeri PS_001	1	0.99976	0.99965	0.99968	0.99971	0.99883	0.99967	0.99963	0.99971	0.99958	0.99976	0.9996	0.99973	0.99965	0.9997	0.99968	0.99969	0.99969	0.99943	0.99948	0.99962	0.99976	0.99959	0.99953	0.99957	0.99956	0.99966	0.99966	0.99966	0.99966	0.99964	0.99938	0.99926	0.99976	0	0.99996	0.99974	0.99962	0.99967	0.99945	0.99975	0.9997	0.99965	0.99966	0.99965	0.99966
1	Pseudomonas stutzeri PS_211	35	P. stutzeri PS_211	1	0.99977	0.99967	0.99969	0.99969	0.99879	0.99964	0.99965	0.99974	0.99962	0.99974	0.99962	0.99977	0.99968	0.99975	0.99969	0.99969	0.99969	0.9995	0.99954	0.99966	0.99974	0.99966	0.99956	0.99961	0.99959	0.99969	0.99968	0.99967	0.99967	0.99966	0.9994	0.99924	0.99979	0.99996	0	0.99976	0.99964	0.99971	0.99951	0.99976	0.99972	0.99969	0.9997	0.99969	0.99969
1	Pseudomonas stutzeri 1223_PMEN	36	P. stutzeri 1223_PMEN	1	0.9997	0.99957	0.99957	0.99966	0.99883	0.99959	0.99955	0.99969	0.99959	0.99972	0.99963	0.99971	0.99974	0.99966	0.9996	0.99964	0.99964	0.99953	0.99957	0.99963	0.99966	0.99966	0.9996	0.99956	0.99945	0.99971	0.99969	0.99968	0.99968	0.99971	0.99954	0.99924	0.99976	0.99974	0.99976	0	0.99968	0.99969	0.99952	0.9997	0.99965	0.99976	0.99976	0.99977	0.99976
1	Pseudomonas stutzeri PS_377	37	P. stutzeri PS_377	1	0.99975	0.99967	0.99949	0.99969	0.99893	0.99939	0.99967	0.99965	0.99978	0.99962	0.9997	0.99969	0.99963	0.99969	0.99968	0.99963	0.99963	0.99965	0.99959	0.99965	0.99949	0.99968	0.99974	0.99962	0.99952	0.99974	0.99972	0.99978	0.99978	0.99962	0.99967	0.99922	0.99961	0.99962	0.99964	0.99968	0	0.99964	0.99968	0.99975	0.99973	0.99977	0.99977	0.99977	0.99977
1	Pseudomonas stutzeri C2	38	P. stutzeri C2	1	0.99973	0.99956	0.99955	0.99977	0.99845	0.99943	0.99975	0.99962	0.99969	0.99966	0.99972	0.99979	0.99966	0.99977	0.99964	0.9996	0.99961	0.99972	0.99969	0.99971	0.99954	0.99966	0.99976	0.99971	0.99967	0.99973	0.9997	0.99971	0.99971	0.99953	0.99965	0.99903	0.99969	0.99967	0.99971	0.99969	0.99964	0	0.99972	0.99979	0.99968	0.99973	0.99973	0.99973	0.99972
1	Pseudomonas stutzeri PS_110	39	P. stutzeri PS_110	1	0.99969	0.99959	0.99937	0.99966	0.99844	0.99909	0.99979	0.99955	0.99981	0.9995	0.99972	0.99969	0.99949	0.99975	0.99962	0.99955	0.99956	0.9997	0.99951	0.99962	0.99925	0.99962	0.99972	0.99957	0.99959	0.99967	0.99957	0.9997	0.9997	0.99948	0.99967	0.99883	0.9995	0.99945	0.99951	0.99952	0.99968	0.99972	0	0.99968	0.99968	0.99977	0.99977	0.99977	0.99976
1	Pseudomonas stutzeri PS_197	40	P. stutzeri PS_197	1	0.9998	0.99961	0.99964	0.99977	0.9987	0.99955	0.99977	0.99971	0.99972	0.99968	0.99972	0.99978	0.99968	0.99971	0.99974	0.99975	0.99975	0.99965	0.99965	0.99964	0.99961	0.99971	0.99972	0.99968	0.99962	0.99977	0.99972	0.99979	0.99979	0.99956	0.99954	0.99915	0.99972	0.99975	0.99976	0.9997	0.99975	0.99979	0.99968	0	0.99978	0.99973	0.99973	0.99973	0.99973
1	Pseudomonas stutzeri PS_234	41	P. stutzeri PS_234	1	0.99972	0.99967	0.9996	0.99973	0.99897	0.99948	0.99969	0.99974	0.99974	0.99965	0.99973	0.99964	0.99967	0.99971	0.9997	0.9997	0.9997	0.99954	0.99947	0.99966	0.99955	0.99964	0.99965	0.99975	0.99962	0.9997	0.99968	0.99977	0.99977	0.99955	0.99958	0.99932	0.9997	0.9997	0.99972	0.99965	0.99973	0.99968	0.99968	0.99978	0	0.9997	0.9997	0.9997	0.99969
1	Pseudomonas stutzeri PS_130	42	P. stutzeri PS_130	1	0.99976	0.99969	0.99951	0.99974	0.99863	0.9994	0.99978	0.9997	0.99977	0.99968	0.99978	0.99979	0.99968	0.99976	0.99965	0.99961	0.99961	0.99966	0.99961	0.99965	0.99949	0.99967	0.99972	0.99961	0.99956	0.99977	0.9997	0.99977	0.99977	0.99967	0.99971	0.99904	0.99973	0.99965	0.99969	0.99976	0.99977	0.99973	0.99977	0.99973	0.9997	0	1	1	1
1	Pseudomonas stutzeri PS_133	43	P. stutzeri PS_133	1	0.99976	0.99969	0.99951	0.99974	0.99863	0.9994	0.99979	0.9997	0.99978	0.99968	0.99978	0.99979	0.99968	0.99977	0.99966	0.99961	0.99962	0.99966	0.99961	0.99966	0.9995	0.99967	0.99973	0.99962	0.99957	0.99977	0.99971	0.99977	0.99977	0.99968	0.99971	0.99904	0.99973	0.99966	0.9997	0.99976	0.99977	0.99973	0.99977	0.99973	0.9997	1	0	1	1
1	Pseudomonas stutzeri PS_131	44	P. stutzeri PS_131	1	0.99976	0.99969	0.99951	0.99974	0.99863	0.9994	0.99979	0.9997	0.99978	0.99968	0.99978	0.99979	0.99968	0.99977	0.99965	0.99961	0.99962	0.99967	0.99961	0.99966	0.99949	0.99967	0.99972	0.99962	0.99957	0.99977	0.99971	0.99977	0.99977	0.99967	0.99971	0.99904	0.99973	0.99965	0.99969	0.99977	0.99977	0.99973	0.99977	0.99973	0.9997	1	1	0	1
1	Pseudomonas stutzeri PS_134	45	P. stutzeri PS_134	1	0.99976	0.99968	0.9995	0.99974	0.99863	0.9994	0.99979	0.99969	0.99977	0.99968	0.99978	0.99979	0.99968	0.99976	0.99965	0.99961	0.99961	0.99966	0.9996	0.99965	0.9995	0.99967	0.99972	0.99961	0.99956	0.99976	0.9997	0.99977	0.99977	0.99967	0.99971	0.99904	0.99973	0.99966	0.99969	0.99976	0.99977	0.99972	0.99976	0.99973	0.99969	1	1	1	0
1	Pseudomonas stutzeri PS_087	46	P. stutzeri PS_087	1	0.99978	0.99964	0.99963	0.99973	0.99873	0.9996	0.9997	0.99982	0.99979	0.99971	0.99968	0.99975	0.99973	0.99974	0.99972	0.99974	0.99974	0.99968	0.9997	0.9997	0.99962	0.99977	0.99975	0.99971	0.99967	0.99974	0.99972	0.99977	0.99977	0.99953	0.99956	0.99918	0.99975	0.99972	0.99976	0.9997	0.99973	0.9998	0.99968	0.99985	0.99981	0.99973	0.99973	0.99973	0.99972
1	Pseudomonas stutzeri PS_072	47	P. stutzeri PS_072	1	0.99978	0.99964	0.99963	0.99973	0.99874	0.9996	0.9997	0.99983	0.99979	0.99971	0.99968	0.99975	0.99974	0.99974	0.99971	0.99975	0.99975	0.99968	0.99969	0.9997	0.99962	0.99976	0.99975	0.99971	0.99967	0.99974	0.99973	0.99977	0.99977	0.99953	0.99956	0.99919	0.99974	0.99972	0.99976	0.9997	0.99972	0.9998	0.99968	0.99985	0.99981	0.99973	0.99973	0.99973	0.99972
2	Pseudomonas stutzeri PS_167	48	P. stutzeri PS_167	2	0.99871	0.99887	0.99887	0.99857	0.99787	0.99869	0.99866	0.9987	0.99856	0.99841	0.99851	0.99846	0.99845	0.99865	0.99861	0.99886	0.99886	0.99812	0.9983	0.99853	0.99861	0.9985	0.9984	0.99854	0.99833	0.99859	0.99843	0.99868	0.99868	0.99878	0.99834	0.99834	0.99863	0.99869	0.9987	0.99856	0.99857	0.99841	0.99854	0.9987	0.99873	0.99853	0.99854	0.99853	0.99853
2	Pseudomonas stutzeri ATCC 17588 = LMG 11199	49	P. stutzeri ATCC 17588 = LMG 11199	2	0.99776	0.99802	0.9975	0.99772	0.99639	0.99704	0.99813	0.9977	0.99808	0.99731	0.99778	0.99775	0.99744	0.99793	0.99779	0.9978	0.99781	0.99796	0.99772	0.9979	0.99695	0.99789	0.99794	0.99791	0.99775	0.99789	0.99768	0.99799	0.99798	0.99777	0.99793	0.99694	0.99737	0.99741	0.99749	0.99751	0.99799	0.99766	0.99833	0.99799	0.99787	0.99787	0.99789	0.99788	0.99788
2	Pseudomonas stutzeri DNSP21	50	P. stutzeri DNSP21	2	0.99872	0.99896	0.99866	0.99871	0.99734	0.99831	0.99891	0.99866	0.99889	0.99846	0.99871	0.99866	0.99848	0.99892	0.99873	0.99883	0.99882	0.99865	0.99853	0.99889	0.99843	0.99877	0.99875	0.9987	0.99875	0.99876	0.99868	0.99892	0.99891	0.99871	0.99866	0.998	0.99851	0.99865	0.99868	0.9985	0.99873	0.99869	0.99896	0.99887	0.99884	0.99868	0.99869	0.99868	0.99868
2	Pseudomonas stutzeri GOM2	51	P. stutzeri GOM2	2	0.99844	0.99872	0.99833	0.99835	0.99702	0.99806	0.9986	0.99845	0.99862	0.99814	0.99845	0.99834	0.99819	0.99854	0.99835	0.9986	0.9986	0.99846	0.99825	0.9986	0.99813	0.99854	0.99853	0.99842	0.99837	0.99849	0.99845	0.9986	0.99859	0.99845	0.99844	0.99774	0.99818	0.99829	0.99834	0.99834	0.99848	0.99832	0.99864	0.99859	0.9985	0.99842	0.99844	0.99843	0.99843
2	Pseudomonas sp. R2A2	52	Pseudomonas sp. R2A2	2	0.99837	0.99855	0.99826	0.99828	0.99696	0.99789	0.99858	0.99831	0.99855	0.99806	0.99838	0.99833	0.9981	0.99845	0.99833	0.99848	0.99847	0.99845	0.99834	0.99842	0.99801	0.99848	0.99841	0.99839	0.99827	0.99842	0.99826	0.99853	0.99853	0.99837	0.99839	0.99763	0.99817	0.99818	0.99825	0.99827	0.99848	0.99829	0.99866	0.99859	0.99845	0.99842	0.99843	0.99842	0.99842
2	Pseudomonas stutzeri HI00D01	53	P. stutzeri HI00D01	2	0.99792	0.99829	0.99841	0.99773	0.99782	0.99828	0.99782	0.99817	0.99781	0.998	0.99775	0.9977	0.99788	0.99778	0.99814	0.99831	0.9983	0.99725	0.9975	0.99772	0.99799	0.99772	0.99753	0.99796	0.99766	0.99786	0.99775	0.99807	0.99807	0.99829	0.99765	0.99814	0.99809	0.99804	0.99803	0.99799	0.99799	0.99759	0.99759	0.99803	0.99805	0.99785	0.99785	0.99784	0.99785
2	Pseudomonas sp. THAF7b	54	Pseudomonas sp. THAF7b	2	0.9987	0.99899	0.99882	0.99865	0.99777	0.99863	0.99877	0.99881	0.99876	0.99849	0.9987	0.99857	0.99855	0.99874	0.99879	0.99892	0.99892	0.99839	0.99841	0.99871	0.99852	0.99874	0.99861	0.99862	0.9985	0.99868	0.99866	0.99884	0.99884	0.99884	0.99854	0.9983	0.99863	0.99866	0.99871	0.99868	0.99875	0.99852	0.99871	0.99887	0.9988	0.9987	0.99871	0.99869	0.9987
2	Pseudomonas stutzeri APG2	55	P. stutzeri APG2	2	0.99894	0.99896	0.99907	0.99874	0.99851	0.99908	0.99874	0.9989	0.99863	0.99884	0.99875	0.99864	0.99882	0.99881	0.99882	0.99902	0.99902	0.99827	0.99849	0.9988	0.99901	0.99867	0.99859	0.99876	0.99856	0.99885	0.99877	0.99896	0.99895	0.99906	0.99861	0.99886	0.99894	0.9989	0.99887	0.99891	0.99884	0.99861	0.99854	0.99888	0.99887	0.99877	0.99878	0.99877	0.99878
3	Pseudomonas stutzeri KOS6	56	P. stutzeri KOS6	3	0.9897	0.99042	0.99008	0.98917	0.98947	0.99017	0.9895	0.99026	0.98982	0.98937	0.98946	0.98909	0.98967	0.98925	0.98978	0.99034	0.99032	0.98865	0.98931	0.98925	0.98959	0.98957	0.98923	0.98885	0.98841	0.98942	0.98978	0.99005	0.99006	0.99018	0.98903	0.98969	0.98951	0.9897	0.98965	0.9901	0.99009	0.9882	0.98926	0.98975	0.98973	0.98981	0.98981	0.98982	0.98983
4	Pseudomonas stutzeri 24a13	57	P. stutzeri 24a13	4	0.97899	0.98068	0.98029	0.97876	0.9795	0.97935	0.97992	0.98031	0.97984	0.97931	0.97933	0.97846	0.97907	0.97951	0.97988	0.9807	0.9807	0.97859	0.97888	0.97911	0.9788	0.97952	0.97875	0.97948	0.97909	0.97908	0.97897	0.97998	0.97999	0.98	0.97893	0.9806	0.97898	0.97952	0.97952	0.97941	0.97952	0.97846	0.97994	0.97985	0.9801	0.9792	0.97922	0.97922	0.97925
5	Pseudomonas sp. TTU2014-105ASC	58	Pseudomonas sp. TTU2014-105ASC	5	0.98271	0.9844	0.98366	0.98264	0.98287	0.98269	0.98373	0.98395	0.98388	0.98275	0.98309	0.98235	0.98254	0.98329	0.98357	0.98415	0.98416	0.98273	0.98259	0.98291	0.98207	0.98322	0.9828	0.98315	0.98289	0.98283	0.9828	0.98371	0.98372	0.9836	0.98304	0.9837	0.9826	0.98305	0.98311	0.98283	0.98348	0.98229	0.98391	0.98355	0.9837	0.9831	0.98311	0.9831	0.98313
5	Pseudomonas stutzeri CCUG 16156	59	P. stutzeri CCUG 16156	5	0.98415	0.98569	0.98548	0.9839	0.98476	0.98455	0.98485	0.98538	0.98483	0.98437	0.98436	0.98365	0.9841	0.98464	0.98494	0.98556	0.98556	0.98362	0.9838	0.98423	0.984	0.98446	0.9838	0.98451	0.98424	0.98415	0.98412	0.98495	0.98495	0.98522	0.984	0.98552	0.98419	0.98464	0.98467	0.98446	0.98457	0.98355	0.9848	0.98484	0.98499	0.98432	0.98434	0.98434	0.98436
5	Pseudomonas stutzeri CCUG 44592	60	P. stutzeri CCUG 44592	5	0.98174	0.9834	0.98291	0.98158	0.98222	0.98198	0.98263	0.98314	0.9828	0.98183	0.98201	0.98127	0.98156	0.98231	0.98264	0.98327	0.98328	0.9814	0.98142	0.98192	0.98136	0.98214	0.98153	0.98223	0.98182	0.98177	0.98169	0.98264	0.98265	0.98271	0.98179	0.9831	0.98173	0.98226	0.98227	0.98192	0.98238	0.98116	0.98274	0.98254	0.98279	0.98196	0.98198	0.98197	0.982
6	Pseudomonas stutzeri KC	61	P. stutzeri KC	6	0.9803	0.98203	0.98084	0.98009	0.97939	0.98006	0.9812	0.9814	0.98136	0.97996	0.98055	0.97999	0.97987	0.98088	0.9807	0.98137	0.98137	0.9801	0.98016	0.98053	0.97945	0.98089	0.98009	0.98046	0.98	0.98025	0.98013	0.98107	0.98107	0.98115	0.98034	0.98055	0.98003	0.98056	0.98072	0.98051	0.98086	0.97954	0.98139	0.98093	0.98119	0.98067	0.98068	0.98069	0.98069
7	Pseudomonas stutzeri 19SMN4	62	P. stutzeri 19SMN4	7	0.99082	0.99214	0.99156	0.99078	0.99078	0.99089	0.99138	0.99166	0.9915	0.9909	0.99115	0.99056	0.99058	0.99134	0.99147	0.99188	0.99188	0.9907	0.99049	0.991	0.99048	0.99121	0.99084	0.99116	0.99095	0.991	0.99079	0.99148	0.99148	0.99161	0.99101	0.99148	0.99072	0.99104	0.99107	0.99106	0.99135	0.99046	0.99158	0.99138	0.99165	0.99103	0.99105	0.99105	0.99105
7	Pseudomonas stutzeri ST27MN3	63	P. stutzeri ST27MN3	7	0.99209	0.99324	0.99281	0.99201	0.99197	0.99213	0.99264	0.99282	0.99266	0.99219	0.99237	0.99183	0.99184	0.99254	0.99266	0.99305	0.99305	0.99187	0.99179	0.99224	0.99179	0.99238	0.99205	0.99232	0.99215	0.99228	0.992	0.99267	0.99266	0.99288	0.99223	0.99267	0.992	0.99232	0.99235	0.99232	0.99254	0.99176	0.99281	0.99256	0.99276	0.99231	0.99232	0.99232	0.99234
8	Pseudomonas stutzeri RCH2	64	P. stutzeri RCH2	8	0.99194	0.993	0.99245	0.99184	0.99118	0.99179	0.99256	0.99264	0.99272	0.99184	0.99221	0.99185	0.99156	0.9924	0.99244	0.99274	0.99274	0.99191	0.99181	0.99202	0.99133	0.99218	0.99197	0.9923	0.99187	0.99205	0.99185	0.99242	0.99242	0.99263	0.99223	0.99212	0.99186	0.99206	0.99216	0.99208	0.99238	0.99173	0.99271	0.99245	0.9926	0.99217	0.99219	0.99219	0.99219
8	Pseudomonas sp. SCT	65	Pseudomonas sp. SCT	8	0.9921	0.99309	0.99261	0.99191	0.99135	0.9921	0.99258	0.99286	0.99279	0.99204	0.99228	0.99197	0.99177	0.99248	0.99261	0.99288	0.99288	0.99179	0.99179	0.9921	0.99153	0.99226	0.99189	0.99238	0.99196	0.99207	0.99187	0.99244	0.99245	0.99274	0.99219	0.99227	0.99204	0.9923	0.99237	0.99217	0.99239	0.99179	0.99273	0.99254	0.99275	0.99224	0.99226	0.99226	0.99226
9	Pseudomonas stutzeri DW2-1	66	P. stutzeri DW2-1	9	0.99571	0.99633	0.99599	0.99563	0.99449	0.99557	0.99608	0.99615	0.99622	0.99545	0.99572	0.99577	0.99526	0.99596	0.99607	0.99608	0.99608	0.99557	0.99564	0.99557	0.99508	0.99583	0.99566	0.99572	0.99535	0.99571	0.99553	0.99593	0.99593	0.99608	0.99574	0.99528	0.99569	0.99572	0.99581	0.99576	0.99593	0.99543	0.99612	0.9961	0.99602	0.99585	0.99586	0.99586	0.99586
9	Pseudomonas songnenensis L103	67	P. songnenensis L103	9	0.99491	0.99562	0.99523	0.99487	0.99386	0.99488	0.99527	0.99551	0.99549	0.99474	0.99504	0.99494	0.99454	0.99514	0.99536	0.99549	0.99549	0.99476	0.99485	0.99486	0.99437	0.99511	0.99488	0.99504	0.99458	0.99491	0.99469	0.99525	0.99525	0.99533	0.99495	0.99473	0.9949	0.99503	0.99508	0.99511	0.99525	0.99458	0.99537	0.99539	0.99538	0.99509	0.9951	0.9951	0.9951
9	Pseudomonas songnenensis NEAU-ST5-5	68	P. songnenensis NEAU-ST5-5	9	0.99449	0.99523	0.99468	0.99443	0.99301	0.99403	0.99506	0.99493	0.99528	0.99408	0.9946	0.99456	0.9939	0.99475	0.99487	0.99492	0.99492	0.99458	0.99446	0.9944	0.99352	0.99459	0.99461	0.99462	0.99425	0.99454	0.99432	0.99486	0.99487	0.99478	0.99479	0.99383	0.99426	0.99436	0.99446	0.99434	0.9949	0.99425	0.9953	0.99496	0.99497	0.99472	0.99473	0.99473	0.99472
10	Pseudomonas stutzeri NF13	69	P. stutzeri NF13	10	0.99634	0.99712	0.99676	0.99628	0.99579	0.99644	0.99677	0.99671	0.99651	0.99612	0.99639	0.99599	0.99611	0.99649	0.99646	0.99691	0.9969	0.99604	0.99598	0.99627	0.9963	0.99625	0.99623	0.99619	0.99617	0.9964	0.99644	0.99662	0.99662	0.99659	0.99609	0.99643	0.99624	0.99641	0.9964	0.99634	0.99637	0.99595	0.99651	0.99648	0.99666	0.99634	0.99635	0.99634	0.99635
11	Pseudomonas xanthomarina PX_371	70	P. xanthomarina PX_371	11	0.99463	0.99559	0.99513	0.99449	0.99389	0.99451	0.99517	0.99505	0.99512	0.99447	0.99477	0.9944	0.99416	0.99496	0.99502	0.99524	0.99523	0.99439	0.99425	0.99449	0.99427	0.9946	0.9946	0.99467	0.99452	0.99465	0.99449	0.99499	0.99499	0.99521	0.99469	0.99465	0.99447	0.99474	0.99475	0.9947	0.99485	0.99429	0.99509	0.99489	0.99506	0.99471	0.99473	0.99472	0.99473
11	Pseudomonas xanthomarina PX_177	71	P. xanthomarina PX_177	11	0.99367	0.99459	0.99434	0.99343	0.99362	0.99387	0.99399	0.99425	0.99402	0.99369	0.9937	0.9932	0.9934	0.99383	0.99406	0.99453	0.99453	0.99324	0.99319	0.99351	0.99365	0.99365	0.99347	0.99391	0.99362	0.99352	0.99341	0.99402	0.99402	0.9942	0.99358	0.99434	0.99354	0.99381	0.99378	0.99378	0.99387	0.99322	0.99392	0.99396	0.99424	0.99355	0.99356	0.99356	0.99358
11	Pseudomonas xanthomarina PX_067	72	P. xanthomarina PX_067	11	0.99434	0.99535	0.9949	0.9942	0.99377	0.9943	0.99481	0.9949	0.99481	0.99416	0.99442	0.99408	0.99392	0.99473	0.99473	0.99499	0.99499	0.99404	0.9939	0.99433	0.99403	0.99434	0.99427	0.99451	0.99426	0.9944	0.99429	0.99477	0.99477	0.99495	0.99439	0.99447	0.99421	0.99445	0.99446	0.99444	0.99457	0.99391	0.99482	0.99456	0.99486	0.99441	0.99443	0.99442	0.99443
11	Pseudomonas stutzeri ST-9	73	P. stutzeri ST-9	11	0.99475	0.99575	0.99521	0.99459	0.99414	0.99469	0.99524	0.99519	0.9952	0.99457	0.9949	0.99449	0.99439	0.99503	0.99503	0.99539	0.99538	0.99451	0.99435	0.99463	0.99443	0.99468	0.99471	0.99493	0.99467	0.99477	0.99465	0.99517	0.99517	0.9953	0.99482	0.99487	0.99465	0.99477	0.99482	0.99486	0.99501	0.99438	0.99526	0.995	0.99529	0.9949	0.99491	0.9949	0.99492
11	Pseudomonas stutzeri CCUG 29243	74	P. stutzeri CCUG 29243	11	0.99508	0.99598	0.9956	0.99484	0.99471	0.99502	0.99542	0.99549	0.99541	0.9949	0.99514	0.99477	0.99471	0.99532	0.99528	0.99564	0.99564	0.99478	0.99463	0.99496	0.99482	0.99502	0.99496	0.99507	0.99489	0.99515	0.99498	0.99538	0.99538	0.99566	0.99513	0.99528	0.9949	0.99507	0.9951	0.99517	0.99531	0.99462	0.99543	0.99519	0.99546	0.9951	0.99511	0.99511	0.99511
11	Pseudomonas kunmingensis BUN14	75	P. kunmingensis BUN14	11	0.99515	0.99599	0.99587	0.99487	0.99524	0.99552	0.99527	0.99573	0.9953	0.99522	0.99515	0.99481	0.99504	0.99533	0.9954	0.99579	0.99579	0.99442	0.99459	0.99498	0.99523	0.99504	0.99477	0.99519	0.99492	0.99512	0.99496	0.99538	0.99538	0.99585	0.99496	0.99576	0.99532	0.99533	0.99534	0.99542	0.99522	0.99461	0.99517	0.99519	0.99555	0.99518	0.99519	0.99519	0.9952
11	Pseudomonas stutzeri BAL361	76	P. stutzeri BAL361	11	0.99504	0.99588	0.99545	0.99477	0.99498	0.99501	0.99535	0.99544	0.99534	0.99485	0.99515	0.99462	0.99469	0.99516	0.99527	0.99561	0.99561	0.99462	0.99447	0.9949	0.99464	0.99488	0.99483	0.99513	0.99483	0.99503	0.99493	0.9954	0.9954	0.99552	0.99504	0.99543	0.99492	0.99503	0.99503	0.99503	0.99523	0.99451	0.9954	0.99518	0.99555	0.99507	0.99509	0.99508	0.99509
11	Pseudomonas kunmingensis CCUG 36651	77	P. kunmingensis CCUG 36651	11	0.994	0.995	0.99467	0.99388	0.99366	0.99415	0.99449	0.99467	0.99442	0.99398	0.99411	0.99374	0.99374	0.99435	0.99435	0.99473	0.99472	0.99362	0.99363	0.99398	0.99393	0.99409	0.99383	0.99422	0.99401	0.99404	0.99384	0.99438	0.99438	0.9947	0.99398	0.99448	0.99405	0.99421	0.99422	0.99422	0.99416	0.99362	0.99436	0.99424	0.99454	0.99411	0.99412	0.99412	0.99414
11	Pseudomonas chloritidismutans AW-1	78	P. chloritidismutans AW-1	11	0.99335	0.99433	0.99385	0.99306	0.99364	0.99345	0.9936	0.99387	0.99372	0.99324	0.99338	0.99285	0.99291	0.9934	0.99364	0.99409	0.99409	0.99272	0.99264	0.99303	0.99311	0.99294	0.99308	0.99336	0.99294	0.9932	0.9931	0.99378	0.99379	0.99407	0.99337	0.99413	0.99318	0.99352	0.99339	0.99346	0.99369	0.99265	0.99357	0.99356	0.99387	0.99332	0.99334	0.99333	0.99335
11	Pseudomonas xanthomarina S11	79	P. xanthomarina S11	11	0.99405	0.99505	0.99477	0.99385	0.99405	0.99429	0.99431	0.9947	0.99444	0.99412	0.99409	0.99378	0.9938	0.99424	0.99438	0.99489	0.99489	0.99364	0.99353	0.99392	0.99396	0.99406	0.99382	0.99421	0.99383	0.99405	0.99389	0.99439	0.99438	0.9947	0.99398	0.99467	0.99407	0.9943	0.99432	0.99435	0.99435	0.99357	0.99433	0.99435	0.99461	0.9941	0.99411	0.9941	0.99412
11	Pseudomonas kunmingensis DSM 25974	80	P. kunmingensis DSM 25974	11	0.99533	0.9961	0.99584	0.99507	0.9947	0.99538	0.99566	0.99582	0.99558	0.99526	0.99523	0.99505	0.99502	0.9956	0.99545	0.99588	0.99588	0.99482	0.99489	0.99516	0.99511	0.99522	0.99509	0.99541	0.9952	0.99527	0.99509	0.99561	0.99561	0.99585	0.99525	0.99544	0.99526	0.99541	0.99544	0.99538	0.99533	0.99488	0.99559	0.99543	0.99569	0.99535	0.99536	0.99536	0.99537
11	Pseudomonas stutzeri DSM 50227	81	P. stutzeri DSM 50227	11	0.99347	0.99446	0.9937	0.99334	0.99206	0.99292	0.99418	0.99386	0.99412	0.99303	0.99353	0.99337	0.99286	0.99391	0.99367	0.99389	0.99389	0.9936	0.99321	0.9934	0.99275	0.99359	0.99361	0.99358	0.9935	0.9935	0.99327	0.9938	0.9938	0.99388	0.99374	0.99295	0.9932	0.9934	0.99348	0.99333	0.99369	0.99315	0.99428	0.99379	0.99392	0.99365	0.99366	0.99366	0.99367
11	Pseudomonas stutzeri NCTC10475	82	P. stutzeri NCTC10475	11	0.99352	0.99454	0.99376	0.99339	0.99217	0.99302	0.99421	0.99394	0.99418	0.99311	0.99362	0.99343	0.99294	0.99397	0.99374	0.99397	0.99397	0.9937	0.99326	0.99349	0.99286	0.99367	0.9937	0.99363	0.99357	0.99357	0.99338	0.99386	0.99386	0.99398	0.99382	0.99307	0.99326	0.99348	0.99355	0.99344	0.99376	0.99321	0.99431	0.99384	0.99398	0.9937	0.99372	0.99371	0.99372
12	Pseudomonas stutzeri 24a75	83	P. stutzeri 24a75	12	0.98523	0.98484	0.98569	0.98443	0.98604	0.98605	0.98432	0.98463	0.9835	0.98506	0.98425	0.98417	0.98508	0.98422	0.98463	0.98509	0.98506	0.98343	0.98391	0.98396	0.98591	0.98362	0.98443	0.9837	0.98439	0.98459	0.98524	0.98499	0.985	0.98488	0.98343	0.98495	0.98478	0.98501	0.98475	0.98466	0.98458	0.98382	0.98341	0.98441	0.9844	0.98436	0.98438	0.98435	0.98436
12	Pseudomonas sp. BAY1663	84	Pseudomonas sp. BAY1663	12	0.98523	0.98483	0.9856	0.98448	0.98613	0.98604	0.98424	0.98468	0.98352	0.98512	0.98431	0.98422	0.98511	0.98422	0.98457	0.98511	0.98507	0.98352	0.98398	0.98407	0.98589	0.98371	0.98448	0.98363	0.98433	0.98468	0.98533	0.98494	0.98496	0.98492	0.98348	0.98499	0.98485	0.98501	0.9848	0.98478	0.98463	0.98381	0.98337	0.98433	0.98439	0.98439	0.9844	0.98438	0.98438
13	Pseudomonas balearica LS401	85	P. balearica LS401	13	0.98732	0.9868	0.98678	0.98665	0.98655	0.98641	0.98685	0.98663	0.98685	0.98619	0.9862	0.98711	0.98663	0.98658	0.98606	0.98678	0.98678	0.98651	0.98649	0.98661	0.98616	0.98649	0.98667	0.9861	0.98566	0.98705	0.98721	0.98728	0.98729	0.98746	0.98711	0.9859	0.98644	0.98684	0.98679	0.98684	0.98763	0.98605	0.98666	0.98701	0.98662	0.98716	0.98714	0.98716	0.98715
13	Pseudomonas balearica st101	86	P. balearica st101	13	0.98737	0.98674	0.98681	0.98666	0.9865	0.98655	0.98682	0.98667	0.98677	0.98618	0.98612	0.9871	0.98663	0.98656	0.98614	0.98681	0.98681	0.9864	0.9864	0.98657	0.98621	0.98654	0.98661	0.98614	0.98564	0.98697	0.98717	0.98724	0.98725	0.98746	0.98697	0.98598	0.98651	0.98687	0.98678	0.98685	0.9875	0.98602	0.98655	0.98702	0.98665	0.98706	0.98705	0.98707	0.98706
13	Pseudomonas balearica DSM6083 (SP1402)	87	P. balearica DSM6083 (SP1402)	13	0.98774	0.98715	0.9873	0.98711	0.98771	0.98719	0.987	0.98713	0.98702	0.98687	0.98655	0.98744	0.98728	0.98691	0.98655	0.98725	0.98725	0.98658	0.98668	0.98697	0.98689	0.98682	0.98689	0.98654	0.98604	0.98742	0.98758	0.98761	0.98763	0.98809	0.98738	0.98693	0.98711	0.98742	0.9873	0.98746	0.98798	0.98637	0.98667	0.98731	0.98711	0.98749	0.98748	0.9875	0.98749
13	Pseudomonas stutzeri YC-YH1	88	P. stutzeri YC-YH1	13	0.9879	0.98736	0.98775	0.98723	0.98916	0.98777	0.987	0.98747	0.98705	0.98743	0.98679	0.98735	0.98776	0.98696	0.98683	0.98776	0.98777	0.98652	0.9868	0.98715	0.98745	0.98695	0.98694	0.98683	0.98613	0.98771	0.9878	0.98798	0.98799	0.98843	0.98763	0.98805	0.98746	0.98764	0.98751	0.98791	0.98828	0.98646	0.98665	0.98744	0.98742	0.98767	0.98765	0.98767	0.98767
14	Pseudomonas stutzeri TS44	89	P. stutzeri TS44	14	0.98745	0.98721	0.9882	0.98713	0.98956	0.98813	0.98696	0.98725	0.98613	0.98763	0.98716	0.98673	0.98764	0.98729	0.98675	0.98755	0.98755	0.98594	0.98579	0.98695	0.98836	0.98624	0.98702	0.98683	0.98691	0.98751	0.98739	0.98734	0.98735	0.98796	0.98707	0.98856	0.98723	0.98732	0.98712	0.98722	0.98688	0.9868	0.98614	0.98649	0.98723	0.98688	0.98688	0.98688	0.98688
15	Pseudomonas stutzeri DSM 50238	90	P. stutzeri DSM 50238	15	0.9902	0.99035	0.99057	0.99023	0.99128	0.99006	0.99038	0.98999	0.98962	0.9904	0.99042	0.98982	0.99021	0.99064	0.98979	0.9904	0.99042	0.98955	0.98888	0.9902	0.99055	0.9895	0.99036	0.99009	0.99027	0.99063	0.99029	0.99035	0.99035	0.99075	0.99061	0.99085	0.98974	0.99015	0.98993	0.98993	0.98994	0.99015	0.98991	0.98959	0.99035	0.98996	0.98998	0.98997	0.98997
15	Pseudomonas sp. Chol1	91	Pseudomonas sp. Chol1	15	0.98942	0.98939	0.99006	0.98924	0.99039	0.99001	0.98928	0.98931	0.98832	0.98974	0.98938	0.98893	0.98949	0.98965	0.98891	0.98957	0.98959	0.98802	0.98796	0.98925	0.99031	0.98844	0.98901	0.9892	0.9892	0.98951	0.98931	0.9893	0.98929	0.99001	0.9891	0.9902	0.98928	0.98965	0.98938	0.98942	0.98864	0.98918	0.98839	0.98865	0.98931	0.98902	0.98904	0.98903	0.98905
15	Pseudomonas sp. JL972	92	Pseudomonas sp. JL972	15	0.98969	0.98997	0.99	0.98977	0.99036	0.98929	0.99012	0.9895	0.9893	0.98969	0.98999	0.98937	0.98951	0.99032	0.98932	0.9898	0.98982	0.9892	0.98828	0.98973	0.98992	0.98899	0.98992	0.9896	0.98982	0.99005	0.98973	0.98984	0.98984	0.99012	0.99013	0.98998	0.98913	0.98959	0.98939	0.98925	0.98944	0.98968	0.98966	0.98913	0.98988	0.98948	0.9895	0.98949	0.9895
15	Pseudomonas stutzeri KF716	93	P. stutzeri KF716	15	0.99079	0.99092	0.99119	0.99091	0.99202	0.99084	0.99093	0.99062	0.99013	0.99101	0.99104	0.99039	0.9909	0.99118	0.99045	0.99106	0.99108	0.99003	0.98951	0.99082	0.9913	0.99014	0.99088	0.99066	0.99074	0.99117	0.99088	0.99098	0.99098	0.99136	0.99102	0.99158	0.99046	0.9908	0.9906	0.99061	0.99052	0.99067	0.99036	0.99023	0.99091	0.99055	0.99057	0.99056	0.99056
15	Pseudomonas stutzeri PheN2	94	P. stutzeri PheN2	15	0.9907	0.99085	0.99122	0.9907	0.99181	0.9907	0.99095	0.99062	0.99022	0.99086	0.99089	0.99035	0.99066	0.99104	0.99043	0.99098	0.991	0.99006	0.98939	0.99063	0.99112	0.98995	0.9908	0.99067	0.99076	0.99106	0.99073	0.99087	0.99087	0.9912	0.99104	0.99143	0.99032	0.99073	0.9905	0.99049	0.99043	0.99057	0.99035	0.99022	0.99091	0.99044	0.99047	0.99046	0.99047
15	Pseudomonas stutzeri XL272	95	P. stutzeri XL272	15	0.99068	0.9908	0.99088	0.99083	0.9912	0.99041	0.99102	0.99043	0.99022	0.99069	0.99098	0.99044	0.99058	0.99116	0.99026	0.99081	0.99082	0.99031	0.9895	0.99077	0.99094	0.99005	0.99103	0.9906	0.99073	0.99112	0.99082	0.99087	0.99087	0.99108	0.99115	0.99098	0.9902	0.9906	0.99039	0.9904	0.99043	0.99071	0.99054	0.99019	0.99079	0.99053	0.99055	0.99054	0.99054
15	Pseudomonas stutzeri DCP-Ps1	96	P. stutzeri DCP-Ps1	15	0.99182	0.99187	0.99208	0.99183	0.99243	0.99157	0.9921	0.99159	0.99134	0.9918	0.99198	0.99147	0.99173	0.99218	0.99143	0.99199	0.99201	0.99124	0.99062	0.99178	0.99199	0.99116	0.99195	0.99174	0.99176	0.99216	0.99182	0.99198	0.99198	0.99215	0.99209	0.99215	0.99133	0.9917	0.99152	0.99149	0.99154	0.99167	0.99161	0.99137	0.99194	0.99158	0.99161	0.9916	0.9916
15	Pseudomonas sp. HMP271	97	Pseudomonas sp. HMP271	15	0.99107	0.99111	0.99129	0.99111	0.99178	0.99081	0.99135	0.99084	0.99056	0.99108	0.99129	0.99072	0.99102	0.99146	0.99064	0.99124	0.99126	0.99062	0.98985	0.99108	0.99128	0.99043	0.99128	0.99101	0.99108	0.99144	0.99112	0.99122	0.99122	0.99141	0.99146	0.9915	0.99054	0.99099	0.99078	0.99076	0.99078	0.99101	0.99087	0.9906	0.9912	0.99085	0.99088	0.99087	0.99087
16	Pseudomonas azotifigens DSM 17556	98	P. azotifigens DSM 17556	16	0.97202	0.97116	0.97292	0.97121	0.97286	0.97293	0.97099	0.97097	0.96988	0.97246	0.9711	0.97135	0.9722	0.97155	0.97138	0.97171	0.97164	0.97009	0.97072	0.97074	0.97318	0.97038	0.97138	0.97084	0.97182	0.9718	0.9722	0.97182	0.97182	0.97194	0.96981	0.97161	0.97149	0.97159	0.97152	0.97127	0.97099	0.97104	0.97015	0.97122	0.97088	0.97105	0.97105	0.97103	0.97103
17	Pseudomonas sp. T3	99	Pseudomonas sp. T3	17	0.97656	0.97518	0.97595	0.97519	0.97607	0.97594	0.97591	0.976	0.9757	0.97551	0.97513	0.97601	0.97597	0.97535	0.97482	0.97602	0.97606	0.97502	0.97592	0.97575	0.9759	0.97561	0.97555	0.975	0.97449	0.97619	0.97599	0.97619	0.97619	0.97593	0.97535	0.97581	0.97568	0.97547	0.97559	0.97593	0.97646	0.9746	0.97547	0.97598	0.97577	0.97638	0.97635	0.9764	0.97639
18	Pseudomonas sp. A31/70	100	Pseudomonas sp. A31/70	18	0.98467	0.98433	0.98503	0.98416	0.98464	0.9852	0.98439	0.98452	0.98393	0.98478	0.98396	0.98465	0.98501	0.98441	0.98423	0.9844	0.98437	0.98402	0.98419	0.9842	0.98533	0.98432	0.98445	0.98343	0.98424	0.98437	0.98531	0.98441	0.98443	0.9846	0.98336	0.9843	0.98444	0.98462	0.98472	0.98437	0.98431	0.98383	0.98341	0.9842	0.98392	0.98454	0.98454	0.98453	0.98455
18	Pseudomonas sp. SD129	101	Pseudomonas sp. SD129	18	0.98431	0.98383	0.98475	0.98372	0.98446	0.98504	0.98383	0.98417	0.98331	0.98449	0.9835	0.98428	0.9847	0.98397	0.98372	0.98397	0.98394	0.98345	0.98373	0.98379	0.98515	0.98384	0.9839	0.98298	0.98375	0.98403	0.98486	0.98393	0.98395	0.98434	0.98291	0.9841	0.98419	0.98433	0.98441	0.98417	0.98379	0.98342	0.98282	0.98369	0.98339	0.98414	0.98413	0.98413	0.98414
18	Pseudomonas sp. CCUG 58779	102	Pseudomonas sp. CCUG 58779	18	0.98458	0.98425	0.98494	0.98404	0.9844	0.98508	0.98435	0.98447	0.98386	0.98466	0.98389	0.9846	0.9849	0.98436	0.9842	0.98429	0.98426	0.98397	0.98413	0.98409	0.98524	0.98426	0.98434	0.98331	0.98416	0.98426	0.9852	0.98426	0.98428	0.9845	0.98319	0.98414	0.98437	0.98454	0.98465	0.98428	0.98417	0.98373	0.98338	0.9841	0.9838	0.98445	0.98444	0.98444	0.98445
19	Pseudomonas xanthomarina UASWS0955	103	P. xanthomarina UASWS0955	19	0.98732	0.98809	0.98732	0.98691	0.98674	0.98756	0.98762	0.98765	0.98757	0.98699	0.98699	0.98661	0.98704	0.98683	0.98738	0.98782	0.98783	0.98628	0.98643	0.98665	0.98699	0.9868	0.98694	0.98626	0.98633	0.987	0.98747	0.98759	0.98758	0.98704	0.98643	0.98697	0.98687	0.98711	0.98694	0.98718	0.98723	0.98593	0.9871	0.98736	0.98739	0.98724	0.98729	0.98728	0.98729
19	Pseudomonas sp. TTU2014-066ASC	104	Pseudomonas sp. TTU2014-066ASC	19	0.98692	0.98787	0.98656	0.98661	0.98574	0.98681	0.98751	0.98726	0.98743	0.98634	0.98675	0.98642	0.98653	0.98666	0.98696	0.98733	0.98734	0.98658	0.98638	0.9863	0.98622	0.98659	0.98689	0.98602	0.98595	0.98674	0.98726	0.98724	0.98724	0.98656	0.98634	0.98625	0.98634	0.98654	0.98653	0.98669	0.987	0.98585	0.98701	0.98701	0.98697	0.98703	0.98706	0.98706	0.98706
19	Pseudomonas stutzeri NCTC10473	105	P. stutzeri NCTC10473	19	0.98652	0.98751	0.98611	0.98627	0.98511	0.98636	0.98711	0.98679	0.98705	0.98596	0.98641	0.98608	0.98609	0.98627	0.98654	0.98686	0.98686	0.9863	0.98603	0.986	0.98584	0.98621	0.98663	0.98554	0.98555	0.98641	0.98701	0.9869	0.98689	0.98615	0.98602	0.98558	0.98591	0.98612	0.98609	0.98629	0.9867	0.98546	0.98657	0.98666	0.98647	0.98668	0.98672	0.98671	0.98671
19	Pseudomonas stutzeri DSM 10701	106	P. stutzeri DSM 10701	19	0.98616	0.98718	0.98573	0.98593	0.9848	0.98594	0.98682	0.98639	0.98666	0.98563	0.98607	0.98573	0.98577	0.98598	0.98617	0.9865	0.9865	0.98591	0.98564	0.98561	0.98546	0.98581	0.98624	0.9852	0.98523	0.98607	0.98663	0.9865	0.98649	0.98583	0.98563	0.98523	0.98557	0.9858	0.98577	0.98594	0.98629	0.98511	0.98627	0.98629	0.98612	0.98636	0.9864	0.98639	0.98639
19	Pseudomonas sp. TTU2014-096BSC	107	Pseudomonas sp. TTU2014-096BSC	19	0.98687	0.98778	0.98645	0.98655	0.98553	0.9867	0.98746	0.98712	0.98731	0.98638	0.98668	0.98636	0.98651	0.98657	0.98688	0.98727	0.98727	0.98656	0.98639	0.98619	0.98617	0.98645	0.98688	0.98588	0.98595	0.98667	0.98719	0.98719	0.98719	0.98639	0.98619	0.98607	0.98626	0.98643	0.98636	0.98659	0.9869	0.98583	0.98694	0.98703	0.9868	0.98703	0.98707	0.98706	0.98707
19	Pseudomonas sp. s199	108	Pseudomonas sp. s199	19	0.98654	0.98756	0.98612	0.98629	0.98501	0.98638	0.98722	0.98681	0.98707	0.986	0.98647	0.98604	0.98613	0.98638	0.98656	0.98694	0.98695	0.98622	0.98606	0.98606	0.98585	0.98624	0.98665	0.98569	0.98565	0.98641	0.98695	0.98692	0.98691	0.98612	0.98605	0.98558	0.98589	0.98613	0.9861	0.98629	0.9866	0.9855	0.9867	0.9866	0.98655	0.98672	0.98676	0.98675	0.98676
19	Pseudomonas sp. GL14	109	Pseudomonas sp. GL14	19	0.98747	0.98837	0.9872	0.98713	0.98616	0.98764	0.98788	0.98775	0.98773	0.98702	0.98723	0.98696	0.98716	0.98714	0.98743	0.98784	0.98784	0.98682	0.98696	0.98688	0.98702	0.98711	0.9873	0.98649	0.98645	0.9872	0.98777	0.98771	0.9877	0.98712	0.98662	0.98666	0.98702	0.98717	0.9871	0.98732	0.98741	0.98631	0.98719	0.9875	0.98736	0.98751	0.98755	0.98754	0.98755
20	Pseudomonas saudiphocaensis PS_399	110	P. saudiphocaensis PS_399	20	0.96759	0.96983	0.96934	0.96744	0.96777	0.96825	0.96885	0.96932	0.96885	0.96754	0.96772	0.96759	0.96737	0.96795	0.96878	0.96913	0.96915	0.96737	0.96764	0.96691	0.9673	0.96785	0.96718	0.96755	0.96674	0.96765	0.96755	0.96838	0.9684	0.96914	0.96764	0.96921	0.96823	0.96829	0.96849	0.9683	0.96823	0.9671	0.96865	0.96868	0.96862	0.96818	0.96818	0.96817	0.96821
20	Pseudomonas saudiphocaensis 20_BN	111	P. saudiphocaensis 20_BN	20	0.96833	0.9706	0.96991	0.96831	0.96844	0.9689	0.96974	0.97003	0.96953	0.96818	0.96852	0.96836	0.96819	0.96873	0.96946	0.96978	0.96981	0.96824	0.96841	0.96767	0.96792	0.96871	0.96794	0.96832	0.96747	0.96841	0.96834	0.96913	0.96916	0.9697	0.96845	0.9698	0.96888	0.96895	0.96918	0.96888	0.96904	0.96788	0.96946	0.96946	0.96936	0.96897	0.96896	0.96896	0.96899
21	Pseudomonas sp. IC_126	112	Pseudomonas sp. IC_126	21	0.96117	0.96338	0.96179	0.9612	0.96046	0.96114	0.96305	0.96304	0.96304	0.96115	0.96201	0.9611	0.9614	0.96216	0.96208	0.96299	0.96302	0.96149	0.96153	0.9619	0.96073	0.9626	0.96129	0.96172	0.96098	0.96151	0.96129	0.96231	0.9623	0.96208	0.96142	0.96252	0.96127	0.96141	0.96164	0.96183	0.96177	0.96079	0.96285	0.96235	0.96252	0.96183	0.96186	0.96188	0.96188
22	Pseudomonas stutzeri PM101005	113	P. stutzeri PM101005	22	0.95429	0.95573	0.95377	0.95402	0.95297	0.95381	0.95521	0.95538	0.9556	0.95353	0.95438	0.95425	0.95466	0.95406	0.95429	0.95513	0.95516	0.95382	0.95488	0.95419	0.95305	0.95485	0.95369	0.95357	0.95235	0.95395	0.95387	0.95474	0.95477	0.95505	0.95454	0.95462	0.95458	0.95435	0.95443	0.95512	0.95501	0.95303	0.95496	0.95488	0.95494	0.95509	0.95508	0.95512	0.95512
23	Pseudomonas stutzeri NT0128	114	P. stutzeri NT0128	23	0.95955	0.96153	0.95975	0.95962	0.9582	0.95938	0.96103	0.96109	0.96135	0.95945	0.96024	0.95935	0.9597	0.96026	0.96076	0.96134	0.96136	0.95958	0.95999	0.96006	0.95875	0.96083	0.9595	0.95986	0.95901	0.95948	0.95967	0.96081	0.96082	0.96009	0.95955	0.96067	0.95955	0.96003	0.96003	0.95998	0.96024	0.95907	0.96105	0.961	0.96096	0.95993	0.95996	0.95997	0.95999
24	Pseudomonas stutzeri 28a24	115	P. stutzeri 28a24	24	0.95324	0.95535	0.95359	0.95318	0.95173	0.95302	0.95484	0.95509	0.95527	0.95296	0.95403	0.9532	0.95331	0.9541	0.95423	0.95503	0.95506	0.95338	0.9539	0.95377	0.95241	0.95485	0.95318	0.95334	0.95238	0.95336	0.95321	0.95447	0.95447	0.95421	0.95347	0.95422	0.95341	0.95361	0.95379	0.95398	0.95405	0.95265	0.95502	0.95478	0.95458	0.95403	0.95405	0.95407	0.95409
25	Pseudomonas stutzeri DSM 17088	116	P. stutzeri DSM 17088	25	0.9781	0.97921	0.97836	0.9778	0.97666	0.97819	0.97888	0.97909	0.97902	0.97758	0.978	0.97826	0.97797	0.97801	0.97849	0.97887	0.97888	0.97764	0.97822	0.97795	0.97734	0.97853	0.97787	0.97756	0.97696	0.97793	0.97808	0.97874	0.97875	0.97859	0.97772	0.97815	0.97816	0.97812	0.97817	0.97852	0.97865	0.97722	0.97859	0.97898	0.97869	0.9785	0.97851	0.97853	0.97854
25	Pseudomonas stutzeri 28a3	117	P. stutzeri 28a3	25	0.97784	0.97885	0.97809	0.97747	0.97658	0.97799	0.97847	0.9788	0.97858	0.97731	0.9777	0.97787	0.97781	0.9777	0.97806	0.97862	0.97863	0.97737	0.97791	0.97766	0.97721	0.97835	0.97756	0.97724	0.97649	0.97767	0.97781	0.97853	0.97854	0.97832	0.97752	0.97797	0.97788	0.97796	0.97801	0.97837	0.97843	0.97688	0.97818	0.97873	0.97841	0.9783	0.97831	0.97832	0.97834
25	Pseudomonas stutzeri MF28	118	P. stutzeri MF28	25	0.97738	0.97844	0.97759	0.97707	0.9758	0.97735	0.97812	0.97834	0.97823	0.97679	0.9773	0.97744	0.97725	0.97741	0.97767	0.97817	0.97818	0.97696	0.97742	0.97733	0.97668	0.97793	0.97713	0.97686	0.97611	0.97718	0.97734	0.97807	0.97808	0.97783	0.97713	0.97743	0.97735	0.97751	0.97759	0.97787	0.97793	0.97651	0.97788	0.97833	0.97803	0.97778	0.9778	0.97781	0.97782
26	Pseudomonas zhaodongensis SST2	119	P. zhaodongensis SST2	26	0.95239	0.95491	0.953	0.95224	0.95232	0.95186	0.95385	0.95417	0.95448	0.95254	0.95344	0.95241	0.95231	0.95321	0.95343	0.95424	0.95426	0.95274	0.95282	0.9528	0.95131	0.95367	0.95233	0.95261	0.95169	0.95266	0.95236	0.95361	0.95363	0.95411	0.95304	0.95433	0.95261	0.95288	0.95302	0.95349	0.95372	0.95181	0.95447	0.95374	0.95392	0.95347	0.95349	0.95352	0.95354
26	Pseudomonas stutzeri 273	120	P. stutzeri 273	26	0.95638	0.95887	0.95716	0.95635	0.9563	0.95642	0.95765	0.95828	0.95828	0.95672	0.95745	0.95645	0.95644	0.95718	0.95743	0.95833	0.95835	0.95662	0.95686	0.95682	0.95578	0.9576	0.95638	0.95664	0.95582	0.95661	0.95651	0.95757	0.9576	0.95811	0.95682	0.95842	0.95675	0.9571	0.9572	0.95774	0.95757	0.95592	0.95802	0.95774	0.95777	0.95738	0.95739	0.95743	0.95745
26	Pseudomonas sp. Choline-3u-10	121	Pseudomonas sp. Choline-3u-10	26	0.95383	0.95615	0.95446	0.95382	0.95337	0.95369	0.95525	0.95574	0.95574	0.95411	0.95478	0.95388	0.95379	0.95475	0.95494	0.95575	0.95576	0.95422	0.95448	0.95439	0.95305	0.9552	0.95382	0.95422	0.95333	0.95395	0.95381	0.95502	0.95504	0.95539	0.95422	0.95563	0.95416	0.95455	0.95465	0.95506	0.95492	0.95341	0.9556	0.95523	0.95528	0.9548	0.95481	0.95484	0.95487
26	Pseudomonas sp. 10B238	122	Pseudomonas sp. 10B238	26	0.95316	0.95559	0.95384	0.95321	0.95293	0.95303	0.95457	0.95514	0.95518	0.95352	0.95424	0.95318	0.9532	0.95408	0.9543	0.95518	0.9552	0.95351	0.95379	0.95378	0.9524	0.95446	0.95323	0.95355	0.95267	0.95342	0.95329	0.95449	0.95452	0.95493	0.95378	0.95517	0.95352	0.9539	0.95399	0.95452	0.95437	0.95278	0.95502	0.95458	0.95465	0.95423	0.95424	0.95427	0.9543
27	Pseudomonas stutzeri SDM-LAC	123	P. stutzeri SDM-LAC	27	0.95648	0.95883	0.95706	0.95603	0.95583	0.95591	0.95786	0.95829	0.95835	0.95613	0.95721	0.95648	0.95606	0.95719	0.9572	0.95784	0.95786	0.95651	0.95655	0.95641	0.95527	0.95736	0.95616	0.95626	0.95529	0.95637	0.95618	0.95745	0.95748	0.95834	0.95715	0.95781	0.95671	0.95672	0.95695	0.95751	0.95754	0.95564	0.95831	0.95753	0.95773	0.95756	0.95758	0.9576	0.95761
28	Pseudomonas xanthomarina DSM 18231	124	P. xanthomarina DSM 18231	28	0.95022	0.95276	0.95084	0.95003	0.94936	0.94966	0.95181	0.95212	0.95232	0.95001	0.95112	0.95027	0.9499	0.95116	0.95116	0.9518	0.95182	0.95044	0.95049	0.95041	0.94883	0.9514	0.95008	0.95031	0.94936	0.95029	0.95003	0.95131	0.95133	0.95208	0.95086	0.95151	0.95051	0.95053	0.95078	0.95124	0.95135	0.94955	0.95236	0.95143	0.95163	0.9514	0.95142	0.95144	0.95146
28	Pseudomonas xanthomarina LMG 23572	125	P. xanthomarina LMG 23572	28	0.95014	0.95275	0.95078	0.94999	0.94936	0.94962	0.95172	0.95208	0.95227	0.94998	0.95108	0.95021	0.94985	0.95111	0.95113	0.95177	0.95179	0.95044	0.95042	0.95036	0.94879	0.95136	0.95006	0.95026	0.94932	0.95024	0.95002	0.95126	0.95129	0.95204	0.95083	0.95148	0.95044	0.95048	0.95073	0.95123	0.9513	0.94949	0.95229	0.95137	0.95159	0.95134	0.95135	0.95138	0.9514
29	Pseudomonas sp. 9Ag	126	Pseudomonas sp. 9Ag	29	0.95378	0.95615	0.95426	0.95345	0.95325	0.95311	0.95507	0.95548	0.95584	0.95361	0.95452	0.95375	0.95322	0.95447	0.95448	0.95536	0.95537	0.95425	0.95394	0.95383	0.95242	0.95484	0.95364	0.95373	0.95281	0.95382	0.95356	0.95487	0.95491	0.95548	0.95473	0.9553	0.95381	0.95421	0.95433	0.95458	0.9551	0.95313	0.95573	0.95504	0.9551	0.95488	0.95488	0.95491	0.95494
29	Pseudomonas stutzeri 4C29	127	P. stutzeri 4C29	29	0.95127	0.95386	0.95181	0.9511	0.95053	0.95044	0.95287	0.95298	0.9536	0.95107	0.95214	0.95134	0.95065	0.95216	0.95212	0.95284	0.95285	0.95184	0.95156	0.95133	0.9498	0.95242	0.95126	0.95132	0.95037	0.95141	0.95108	0.95252	0.95256	0.95303	0.95242	0.95254	0.95126	0.95168	0.95178	0.9521	0.95275	0.95068	0.95353	0.95261	0.95266	0.9525	0.95251	0.95254	0.95257
29	Pseudomonas stutzeri NP_8Ht	128	P. stutzeri NP_8Ht	29	0.95381	0.95618	0.95435	0.95357	0.95353	0.95332	0.95513	0.95555	0.95578	0.95366	0.95457	0.95375	0.95327	0.95453	0.95454	0.95535	0.95536	0.95402	0.95394	0.95384	0.95254	0.95481	0.95353	0.9537	0.95274	0.95379	0.95351	0.95486	0.9549	0.95554	0.9546	0.95544	0.954	0.95423	0.9543	0.95471	0.95502	0.95305	0.95564	0.95499	0.95503	0.95484	0.95485	0.95488	0.95492
[truncated: 83 more columns]
