# Supplementary material for: Comparative Genomics of Pseudomonas stutzeri Complex: Taxonomic Assignments and Genetic Diversity
Source: Front Microbiol. 2022 Jan 13;12:755874. doi: 10.3389/fmicb.2021.755874 (PMC8792951; doi:10.3389/fmicb.2021.755874)
Supplement: Supplementary file 9 [file Table_4.XLSX]

## Sheet: Sheet1
Table S4 16 strains possessing the potential ability to fix nitrogen
Strain	Genomovar
Pseudomonas stutzeri A1501	gv 1
Pseudomonas stutzeri PS_138	gv 1
Pseudomonas stutzeri CM14	gv 1
Pseudomonas stutzeri DSM 4166	gv 1
Pseudomonas stutzeri KMS 55	gv 1
Pseudomonas stutzeri PS_366	gv 1
Pseudomonas stutzeri PS_066	gv 1
Pseudomonas stutzeri PS_257	gv 1
Pseudomonas stutzeri CM	gv 1
Pseudomonas stutzeri SGAir0442	gv 1
Pseudomonas stutzeri B1SMN1	gv 1
Pseudomonas stutzeri 24a75	gv 17
Pseudomonas sp. BAY1663	gv 17
Pseudomonas stutzeri NF13	gv 19
Pseudomonas stutzeri BAL361	gv 3
Pseudomonas stutzeri KOS6	un 3
