# Supplementary material for: Comparative Genomics of Pseudomonas stutzeri Complex: Taxonomic Assignments and Genetic Diversity
Source: Front Microbiol. 2022 Jan 13;12:755874. doi: 10.3389/fmicb.2021.755874 (PMC8792951; doi:10.3389/fmicb.2021.755874)
Supplement: Supplementary file 10 [file Table_5.XLS]

## Sheet: Sheet3
Table S5 Gene gain and loss events occurred in P. stutzeri complex
Nodes (gene gain)	Gene number			Nodes (Gene loss)	Gene number
	Cloud	Shoftcore	Shell		Cloud	Shoftcore	Shell
Pseudomonasstutzeri1W11A:gain	29	0	191	Pseudomonasstutzeri1W11A:loss	0	6	100
PseudomonasstutzeriSLG510A38:gain	26	0	202	PseudomonasstutzeriSLG510A38:loss	0	54	73
PseudomonasstutzeriT13:gain	81	0	291	PseudomonasstutzeriT13:loss	0	13	47
PseudomonasstutzeriAR94:gain	95	0	140	PseudomonasstutzeriAR94:loss	0	3	23
PseudomonasstutzeriCGMCC1.1803:gain	22	0	178	PseudomonasstutzeriCGMCC1.1803:loss	0	10	104
Pseudomonasstutzeri40D2:gain	35	0	196	Pseudomonasstutzeri40D2:loss	0	81	119
PseudomonasstutzeriLH42:gain	19	0	177	PseudomonasstutzeriLH42:loss	0	71	87
PseudomonasstutzeriODKF13:gain	34	0	108	PseudomonasstutzeriODKF13:loss	0	0	12
PseudomonasstutzeriNT0124:gain	62	0	168	PseudomonasstutzeriNT0124:loss	0	1	26
PseudomonasstutzeriATCC17587:gain	23	0	211	PseudomonasstutzeriATCC17587:loss	0	146	143
PseudomonasstutzeriDSM4166:gain	6	0	68	PseudomonasstutzeriDSM4166:loss	0	9	20
PseudomonasstutzeriCM14:gain	10	0	9	PseudomonasstutzeriCM14:loss	0	0	3
PseudomonasstutzeriCM:gain	2	0	0	PseudomonasstutzeriCM:loss	1	0	1
PseudomonasstutzeriPS027:gain	26	0	269	PseudomonasstutzeriPS027:loss	0	62	131
PseudomonasstutzeriPS234:gain	36	0	275	PseudomonasstutzeriPS234:loss	0	0	39
PseudomonasstutzeriPS376:gain	25	0	156	PseudomonasstutzeriPS376:loss	0	2	84
PseudomonasstutzeriPS072:gain	2	0	0	PseudomonasstutzeriPS072:loss	0	0	1
PseudomonasstutzeriPS087:gain	1	0	0	PseudomonasstutzeriPS087:loss	0	0	2
PseudomonasstutzeriPS130:gain	1	0	0	PseudomonasstutzeriPS130:loss	0	1	0
PseudomonasstutzeriPS134:gain	1	0	0	PseudomonasstutzeriPS134:loss	0	2	0
PseudomonasstutzeriPS131:gain	1	1	2	PseudomonasstutzeriPS131:loss	0	0	1
PseudomonasstutzeriPS133:gain	1	1	0	PseudomonasstutzeriPS133:loss	0	1	0
PseudomonasstutzeriPS075:gain	7	0	137	PseudomonasstutzeriPS075:loss	0	8	63
PseudomonasstutzeriPS125:gain	43	0	371	PseudomonasstutzeriPS125:loss	0	2	30
PseudomonasstutzeriPS257:gain	3	0	3	PseudomonasstutzeriPS257:loss	0	7	13
PseudomonasstutzeriPS366:gain	1	0	1	PseudomonasstutzeriPS366:loss	0	0	1
PseudomonasstutzeriSGAir0442:gain	41	0	158	PseudomonasstutzeriSGAir0442:loss	0	7	64
PseudomonasstutzeriPS050:gain	33	0	257	PseudomonasstutzeriPS050:loss	0	1	36
PseudomonasstutzeriA1501:gain	26	0	163	PseudomonasstutzeriA1501:loss	0	5	62
PseudomonasstutzeriPS066:gain	24	0	227	PseudomonasstutzeriPS066:loss	0	7	76
PseudomonasstutzeriXLDNR:gain	39	0	392	PseudomonasstutzeriXLDNR:loss	0	9	91
PseudomonasstutzeriPS128:gain	26	0	225	PseudomonasstutzeriPS128:loss	0	2	89
PseudomonasstutzeriAK6:gain	12	0	35	PseudomonasstutzeriAK6:loss	0	14	33
Pseudomonasstutzeri267PSTU:gain	14	0	159	Pseudomonasstutzeri267PSTU:loss	0	24	32
PseudomonasstutzeriPS138:gain	17	0	102	PseudomonasstutzeriPS138:loss	0	5	59
PseudomonasstutzeriB1SMN1:gain	373	0	486	PseudomonasstutzeriB1SMN1:loss	0	8	69
PseudomonasstutzeriKMS55:gain	26	0	185	PseudomonasstutzeriKMS55:loss	0	1	71
Pseudomonasstutzeri1223PMEN:gain	14	0	177	Pseudomonasstutzeri1223PMEN:loss	0	20	57
PseudomonasstutzeriPS377:gain	28	0	188	PseudomonasstutzeriPS377:loss	0	2	47
PseudomonasstutzeriC2:gain	22	0	154	PseudomonasstutzeriC2:loss	0	9	72
PseudomonasstutzeriPS110:gain	13	0	119	PseudomonasstutzeriPS110:loss	0	2	62
Pseudomonasstutzeri19:gain	272	0	435	Pseudomonasstutzeri19:loss	0	17	75
PseudomonasstutzeriNCTC10450:gain	36	0	113	PseudomonasstutzeriNCTC10450:loss	0	8	78
PseudomonasstutzeriPS151:gain	26	0	135	PseudomonasstutzeriPS151:loss	0	7	33
PseudomonasstutzeriPS197:gain	11	0	188	PseudomonasstutzeriPS197:loss	0	1	70
PseudomonasstutzeriPS211:gain	1	0	2	PseudomonasstutzeriPS211:loss	0	0	2
PseudomonasstutzeriPS001:gain	1	0	0	PseudomonasstutzeriPS001:loss	0	13	15
PseudomonasstutzeriPS167:gain	37	0	333	PseudomonasstutzeriPS167:loss	0	4	66
PseudomonasstutzeriDNSP21:gain	38	0	199	PseudomonasstutzeriDNSP21:loss	0	0	60
Pseudomonassp.R2A2:gain	29	0	159	Pseudomonassp.R2A2:loss	0	34	55
PseudomonasstutzeriGOM2:gain	25	0	111	PseudomonasstutzeriGOM2:loss	0	24	34
PseudomonasstutzeriHI00D01:gain	49	0	338	PseudomonasstutzeriHI00D01:loss	0	6	30
PseudomonasstutzeriAPG2:gain	108	0	231	PseudomonasstutzeriAPG2:loss	0	5	75
Pseudomonassp.THAF7b:gain	32	0	81	Pseudomonassp.THAF7b:loss	0	4	31
PseudomonasstutzeriKOS6:gain	146	0	630	PseudomonasstutzeriKOS6:loss	0	42	311
PseudomonassongnenensisNEAUST55:gain	44	0	67	PseudomonassongnenensisNEAUST55:loss	0	2	32
PseudomonassongnenensisL103:gain	38	0	357	PseudomonassongnenensisL103:loss	5	3	18
PseudomonasstutzeriDW21:gain	22	0	75	PseudomonasstutzeriDW21:loss	0	3	27
Pseudomonassp.SCT:gain	117	0	267	Pseudomonassp.SCT:loss	0	5	36
PseudomonasstutzeriRCH2:gain	35	0	152	PseudomonasstutzeriRCH2:loss	0	4	23
Pseudomonasstutzeri19SMN4:gain	55	0	279	Pseudomonasstutzeri19SMN4:loss	0	3	24
PseudomonasstutzeriST27MN3:gain	48	0	183	PseudomonasstutzeriST27MN3:loss	0	3	17
PseudomonasstutzeriKC:gain	83	0	279	PseudomonasstutzeriKC:loss	0	7	118
Pseudomonasstutzeri24a13:gain	64	0	300	Pseudomonasstutzeri24a13:loss	0	6	47
Pseudomonassp.TTU2014105ASC:gain	51	0	147	Pseudomonassp.TTU2014105ASC:loss	0	1	70
PseudomonasstutzeriATCC14405CCUG16156:gain	46	0	139	PseudomonasstutzeriATCC14405CCUG16156:loss	0	6	103
PseudomonasstutzeriCCUG44592:gain	47	0	188	PseudomonasstutzeriCCUG44592:loss	0	2	56
PseudomonasstutzeriNF13:gain	52	0	371	PseudomonasstutzeriNF13:loss	0	16	150
PseudomonaskunmingensisCCUG36651:gain	38	0	332	PseudomonaskunmingensisCCUG36651:loss	0	2	58
PseudomonasxanthomarinaPX067:gain	48	0	301	PseudomonasxanthomarinaPX067:loss	0	2	55
PseudomonasstutzeriST9:gain	51	0	267	PseudomonasstutzeriST9:loss	0	5	89
PseudomonasstutzeriDSM50227:gain	7	0	4	PseudomonasstutzeriDSM50227:loss	0	0	2
PseudomonasstutzeriNCTC10475:gain	7	0	7	PseudomonasstutzeriNCTC10475:loss	0	4	2
PseudomonasxanthomarinaS11:gain	74	0	296	PseudomonasxanthomarinaS11:loss	0	4	38
PseudomonaschloritidismutansAW1:gain	108	0	319	PseudomonaschloritidismutansAW1:loss	0	111	116
PseudomonaskunmingensisDSM25974:gain	42	0	224	PseudomonaskunmingensisDSM25974:loss	0	6	86
PseudomonasxanthomarinaPX371:gain	31	0	106	PseudomonasxanthomarinaPX371:loss	0	4	134
PseudomonasxanthomarinaPX177:gain	189	0	496	PseudomonasxanthomarinaPX177:loss	0	2	52
PseudomonasstutzeriBAL361:gain	58	0	399	PseudomonasstutzeriBAL361:loss	0	27	105
PseudomonasstutzeriCCUG29243:gain	36	0	186	PseudomonasstutzeriCCUG29243:loss	0	3	75
PseudomonaskunmingensisBUN14:gain	49	0	291	PseudomonaskunmingensisBUN14:loss	0	14	73
Pseudomonasstutzeri24a75:gain	56	0	205	Pseudomonasstutzeri24a75:loss	0	3	24
Pseudomonassp.BAY1663:gain	122	0	193	Pseudomonassp.BAY1663:loss	0	437	207
PseudomonasbalearicaDSM6083SP1402:gain	50	1	152	PseudomonasbalearicaDSM6083SP1402:loss	0	6	27
PseudomonasstutzeriYCYH1:gain	207	2	414	PseudomonasstutzeriYCYH1:loss	0	160	97
Pseudomonasbalearicast101:gain	26	0	190	Pseudomonasbalearicast101:loss	0	4	94
PseudomonasbalearicaLS401:gain	21	0	192	PseudomonasbalearicaLS401:loss	0	3	40
PseudomonasstutzeriTS44:gain	84	0	379	PseudomonasstutzeriTS44:loss	0	59	180
Pseudomonassp.JL972:gain	61	0	135	Pseudomonassp.JL972:loss	0	25	45
Pseudomonassp.Chol1:gain	39	0	179	Pseudomonassp.Chol1:loss	0	71	98
PseudomonasstutzeriDSM50238:gain	25	0	181	PseudomonasstutzeriDSM50238:loss	0	0	67
PseudomonasstutzeriKF716:gain	24	0	246	PseudomonasstutzeriKF716:loss	0	6	71
PseudomonasstutzeriPheN2:gain	53	0	221	PseudomonasstutzeriPheN2:loss	0	21	40
PseudomonasstutzeriXL272:gain	49	0	111	PseudomonasstutzeriXL272:loss	0	2	29
Pseudomonassp.HMP271:gain	23	0	68	Pseudomonassp.HMP271:loss	0	6	42
PseudomonasstutzeriDCPPs1:gain	30	0	135	PseudomonasstutzeriDCPPs1:loss	0	8	44
PseudomonasxanthomarinaUASWS0955:gain	114	0	372	PseudomonasxanthomarinaUASWS0955:loss	0	9	64
PseudomonasstutzeriNCTC10473:gain	34	0	57	PseudomonasstutzeriNCTC10473:loss	0	28	76
PseudomonasstutzeriDSM10701:gain	26	0	45	PseudomonasstutzeriDSM10701:loss	0	6	27
Pseudomonassp.TTU2014066ASC:gain	44	0	157	Pseudomonassp.TTU2014066ASC:loss	0	2	82
Pseudomonassp.TTU2014096BSC:gain	57	0	152	Pseudomonassp.TTU2014096BSC:loss	0	8	107
Pseudomonassp.GL14:gain	73	0	171	Pseudomonassp.GL14:loss	0	1	37
Pseudomonassp.s199:gain	42	0	130	Pseudomonassp.s199:loss	0	3	62
Pseudomonassp.IC126:gain	79	0	374	Pseudomonassp.IC126:loss	0	26	91
PseudomonasstutzeriMF28:gain	63	0	178	PseudomonasstutzeriMF28:loss	3	6	64
Pseudomonasstutzeri28a3:gain	53	0	137	Pseudomonasstutzeri28a3:loss	0	0	15
PseudomonasstutzeriDSM17088:gain	68	0	193	PseudomonasstutzeriDSM17088:loss	0	1	44
PseudomonasstutzeriNT0128:gain	126	0	290	PseudomonasstutzeriNT0128:loss	0	0	79
Pseudomonasstutzeri28a24:gain	111	0	232	Pseudomonasstutzeri28a24:loss	0	66	137
PseudomonasstutzeriPM101005:gain	112	0	613	PseudomonasstutzeriPM101005:loss	0	23	249
PseudomonaszhaodongensisNEAUST521:gain	125	0	355	PseudomonaszhaodongensisNEAUST521:loss	0	10	137
Pseudomonassp.10B238:gain	45	0	165	Pseudomonassp.10B238:loss	0	5	64
Pseudomonassp.Choline3u10:gain	39	0	186	Pseudomonassp.Choline3u10:loss	0	4	53
Pseudomonasstutzeri273:gain	79	0	256	Pseudomonasstutzeri273:loss	0	5	32
PseudomonaszhaodongensisSST2:gain	61	0	274	PseudomonaszhaodongensisSST2:loss	0	107	124
PseudomonasstutzeriNP8Ht:gain	77	0	209	PseudomonasstutzeriNP8Ht:loss	0	5	33
Pseudomonasstutzeri4C29:gain	40	0	94	Pseudomonasstutzeri4C29:loss	0	3	82
Pseudomonassp.9Ag:gain	99	0	182	Pseudomonassp.9Ag:loss	0	9	37
PseudomonasstutzeriSDMLAC:gain	38	0	179	PseudomonasstutzeriSDMLAC:loss	0	14	134
PseudomonasxanthomarinaLMG23572:gain	2	0	0	PseudomonasxanthomarinaLMG23572:loss	0	0	1
PseudomonasxanthomarinaDSM18231:gain	5	0	0	PseudomonasxanthomarinaDSM18231:loss	0	0	1
Pseudomonassaudiphocaensis20BN:gain	36	0	150	Pseudomonassaudiphocaensis20BN:loss	0	20	50
PseudomonassaudiphocaensisPS399:gain	46	0	153	PseudomonassaudiphocaensisPS399:loss	0	14	74
1:gain	0	0	28	1:loss	0	0	19
2:gain	1	0	44	2:loss	0	1	21
3:gain	0	0	0	3:loss	0	0	0
4:gain	0	0	48	4:loss	0	1	102
5:gain	0	0	3	5:loss	0	0	2
6:gain	4	0	90	6:loss	0	0	45
7:gain	0	0	18	7:loss	0	0	10
8:gain	0	0	36	8:loss	0	0	7
9:gain	7	0	81	9:loss	0	3	56
10:gain	1	0	196	10:loss	0	1	29
11:gain	0	0	60	11:loss	0	1	10
12:gain	0	0	45	12:loss	0	0	7
13:gain	0	0	7	13:loss	0	0	1
14:gain	5	0	211	14:loss	0	0	50
15:gain	0	0	0	15:loss	0	0	0
16:gain	0	0	0	16:loss	0	0	0
17:gain	0	1	227	17:loss	0	7	79
18:gain	0	0	7	18:loss	0	0	7
19:gain	0	0	47	19:loss	0	1	21
20:gain	0	0	16	20:loss	0	0	6
21:gain	0	0	42	21:loss	0	0	10
22:gain	0	0	24	22:loss	0	0	16
23:gain	0	0	1	23:loss	0	0	0
24:gain	9	0	304	24:loss	0	0	31
25:gain	0	0	108	25:loss	0	0	7
26:gain	0	0	78	26:loss	0	0	16
27:gain	0	0	0	27:loss	0	0	0
28:gain	0	0	15	28:loss	0	0	3
29:gain	3	0	125	29:loss	0	1	29
30:gain	0	0	85	30:loss	0	0	10
31:gain	0	0	73	31:loss	0	0	5
32:gain	0	0	13	32:loss	0	0	0
33:gain	0	0	0	33:loss	0	0	0
34:gain	0	0	8	34:loss	0	0	9
35:gain	0	0	18	35:loss	0	0	17
36:gain	0	0	3	36:loss	0	0	19
37:gain	0	0	104	37:loss	0	0	14
38:gain	0	0	12	38:loss	0	0	6
39:gain	0	0	5	39:loss	0	0	18
40:gain	0	0	4	40:loss	0	0	3
41:gain	2	0	87	41:loss	0	0	24
42:gain	0	0	0	42:loss	0	0	0
43:gain	0	0	76	43:loss	0	0	20
44:gain	0	0	22	44:loss	0	0	3
45:gain	15	0	203	45:loss	0	4	55
46:gain	0	0	118	46:loss	0	0	57
47:gain	1	0	118	47:loss	0	0	22
48:gain	3	0	29	48:loss	0	0	4
49:gain	0	0	47	49:loss	0	1	11
50:gain	0	0	46	50:loss	0	0	10
51:gain	0	0	22	51:loss	0	0	10
52:gain	0	0	71	52:loss	0	0	34
53:gain	0	0	16	53:loss	0	0	10
54:gain	0	0	25	54:loss	0	0	12
55:gain	5	0	33	55:loss	0	0	42
56:gain	3	0	67	56:loss	0	1	35
57:gain	0	0	38	57:loss	0	0	29
58:gain	18	0	160	58:loss	0	2	104
59:gain	0	0	33	59:loss	0	0	34
60:gain	0	0	12	60:loss	0	0	5
61:gain	1	0	62	61:loss	0	0	71
62:gain	0	0	40	62:loss	0	1	71
63:gain	0	0	64	63:loss	0	0	39
64:gain	0	0	109	64:loss	0	0	35
65:gain	0	0	25	65:loss	0	0	40
66:gain	17	0	198	66:loss	0	0	120
67:gain	0	0	22	67:loss	0	0	9
68:gain	0	0	27	68:loss	0	0	15
69:gain	0	0	8	69:loss	0	0	11
70:gain	0	0	71	70:loss	0	0	25
71:gain	1	0	88	71:loss	0	0	18
72:gain	0	0	32	72:loss	0	0	4
73:gain	0	0	6	73:loss	0	0	4
74:gain	0	0	42	74:loss	0	0	3
75:gain	0	0	4	75:loss	0	0	3
76:gain	0	0	30	76:loss	0	0	10
77:gain	0	0	26	77:loss	0	0	10
78:gain	0	0	82	78:loss	0	0	6
79:gain	0	0	0	79:loss	0	0	0
80:gain	0	0	160	80:loss	0	0	92
81:gain	35	0	286	81:loss	0	18	132
82:gain	0	0	89	82:loss	0	0	19
83:gain	1	0	39	83:loss	0	1	58
84:gain	0	0	31	84:loss	0	0	6
85:gain	0	0	205	85:loss	0	13	76
86:gain	1	0	19	86:loss	0	0	8
87:gain	0	0	4	87:loss	0	0	4
88:gain	5	0	96	88:loss	0	1	7
89:gain	0	0	0	89:loss	0	0	0
90:gain	0	0	26	90:loss	0	0	74
91:gain	0	0	35	91:loss	0	0	19
92:gain	0	0	71	92:loss	0	0	25
93:gain	0	0	95	93:loss	0	0	221
94:gain	0	0	17	94:loss	0	0	40
95:gain	0	0	241	95:loss	0	0	54
96:gain	8	0	45	96:loss	0	1	32
97:gain	2	0	35	97:loss	0	1	10
98:gain	0	0	4	98:loss	0	0	2
99:gain	0	0	0	99:loss	0	0	0
100:gain	0	0	51	100:loss	0	0	8
101:gain	0	0	245	101:loss	0	0	80
102:gain	23	0	169	102:loss	0	0	24
103:gain	3	0	180	103:loss	0	4	53
104:gain	9	0	102	104:loss	0	3	46
105:gain	0	0	54	105:loss	0	0	18
106:gain	0	0	27	106:loss	0	0	14
107:gain	17	0	117	107:loss	0	0	20
108:gain	0	0	94	108:loss	0	0	15
109:gain	0	0	105	109:loss	0	0	13
110:gain	0	0	27	110:loss	0	1	8
111:gain	0	0	61	111:loss	0	2	38
112:gain	71	0	174	112:loss	0	2	123
113:gain	0	0	63	113:loss	0	2	220
114:gain	0	0	1	114:loss	0	0	10
115:gain	0	0	139	115:loss	0	0	62
116:gain	0	0	56	116:loss	0	0	30
117:gain	0	0	153	117:loss	0	0	28
118:gain	0	0	234	118:loss	0	0	28
119:gain	15	0	122	119:loss	0	92	201
120:gain	0	0	22	120:loss	0	0	46
121:gain	0	0	0	121:loss	0	0	0
